# Supplementary material for: 10α-Hy­droxy-13-{[4-(4-meth­oxy­phen­yl)piperazin-1-yl]meth­yl}-4,9-dimethyl-3,8,15-trioxatetra­cyclo­[10.3.0.02,4.07,9]penta­decan-14-one
Source: Acta Crystallogr Sect E Struct Rep Online. 2012 Feb 17;68(Pt 3):o715–6. doi: 10.1107/S1600536812005818 (PMC3295488; doi:10.1107/S1600536812005818)
Supplement: Supplementary file 1 [file e-68-0o715-sup1.cif]

##############################################################################
#                                                                            #
# This CIF contains the data in a paper accepted for publication in          #
# Acta Crystallographica Section E. It conforms to the requirements of       #
# Notes for Authors for Acta Crystallographica Section E, and has been       #
# peer reviewed under the auspices of the IUCr Commission on Journals.       #
#                                                                            #
# Full details of the Crystallographic Information File format               #
# are given in the paper "The Crystallographic Information File (CIF):       #
# a New Standard Archive File for Crystallography" by S. R. Hall, F. H.      #
# Allen and I. D. Brown [Acta Cryst. (1991), A47, 655-685].                  #
#                                                                            #
# The current version of the core CIF dictionary is obtainable from          #
# ftp://ftp.iucr.org/pub/cif_core.dic.                                       #
#                                                                            #
# Software is freely available for graphical display of the structure(s)     #
# in this CIF. For information consult the CIF software page                 #
# http://www.iucr.org/resources/cif/software.                                #
#                                                                            #
# This file may be used for bona fide research purposes within the           #
# scientific community so long as proper attribution is given to the journal # 
# article from which it was obtained.                                        #
#                                                                            #
##############################################################################
data_I
_audit_creation_method     SHELXL-97
_chemical_name_systematic
;
10\a-Hydroxy-13-{[4-(4-methoxyphenyl)piperazin-1-yl]methyl}-4,9-dimethyl-
3,8,15-trioxatetracyclo[10.3.0.0^2,4^.0^7,9^]pentadecan-14-one
;
_chemical_name_common     ?
_chemical_formula_moiety     'C26 H36 N2 O6'
_chemical_formula_sum     'C26 H36 N2 O6'
_chemical_formula_iupac     'C26 H36 N2 O6'
_chemical_formula_weight     472.57
_chemical_melting_point     ?
_symmetry_cell_setting     orthorhombic
_symmetry_space_group_name_H-M     'P 21 21 21'
_symmetry_space_group_name_Hall     'P 2ac 2ab'
loop_
    _symmetry_equiv_pos_as_xyz
    'x, y, z'
    '-x+1/2, -y, z+1/2'
    'x+1/2, -y+1/2, -z'
    '-x, y+1/2, -z+1/2'
_cell_length_a     8.0770(7)
_cell_length_b     10.2667(10)
_cell_length_c     28.937(3)
_cell_angle_alpha     90.00
_cell_angle_beta     90.00
_cell_angle_gamma     90.00
_cell_volume     2399.5(4)
_cell_formula_units_Z     4
_cell_measurement_reflns_used     4896
_cell_measurement_theta_min     2.9
_cell_measurement_theta_max     26.4
_cell_measurement_temperature     180(2)
_exptl_crystal_description     platelet
_exptl_crystal_colour     colourless
_exptl_crystal_size_max     0.27
_exptl_crystal_size_mid     0.21
_exptl_crystal_size_min     0.06
_exptl_crystal_density_diffrn     1.308
_exptl_crystal_density_meas     ?
_exptl_crystal_density_method     'not measured'
_exptl_crystal_F_000     1016
_exptl_absorpt_coefficient_mu     0.093
_exptl_absorpt_correction_type     multi-scan
_exptl_absorpt_process_details
;
(CrysAlis PRO; Agilent, 2010)
;
_exptl_absorpt_correction_T_min     0.73207
_exptl_absorpt_correction_T_max     1.00000
_exptl_special_details
;
Empirical absorption correction using spherical harmonics,
implemented in SCALE3 ABSPACK scaling algorithm.
CrysAlisPro (Agilent Technologies)
;
_diffrn_ambient_temperature     180(2)
_diffrn_radiation_type     MoK\a
_diffrn_radiation_wavelength     0.71073
_diffrn_radiation_source     'fine-focus sealed tube'
_diffrn_radiation_monochromator     graphite
_diffrn_measurement_device_type     'Agilent Xcalibur Sapphire1 long nozzle'
_diffrn_measurement_method     '\w scan'
_diffrn_detector_area_resol_mean     8.2632
_diffrn_reflns_number     14543
_diffrn_reflns_av_R_equivalents     0.0908
_diffrn_reflns_av_sigmaI/netI     0.0927
_diffrn_reflns_theta_min     2.89
_diffrn_reflns_theta_max     26.37
_diffrn_reflns_theta_full     26.37
_diffrn_measured_fraction_theta_max     0.998
_diffrn_measured_fraction_theta_full     0.998
_diffrn_reflns_limit_h_min     -10
_diffrn_reflns_limit_h_max     9
_diffrn_reflns_limit_k_min     -12
_diffrn_reflns_limit_k_max     12
_diffrn_reflns_limit_l_min     -35
_diffrn_reflns_limit_l_max     36
_diffrn_standards_number     ?
_diffrn_standards_interval_count     ?
_diffrn_standards_interval_time     ?
_diffrn_standards_decay_%     ?
_refine_special_details
;
Refinement of <i>F</i>^2^ against ALL reflections. The weighted <i>R</i>-factor
<i>wR</i> and goodness of fit <i>S</i> are based on <i>F</i>^2^, conventional
<i>R</i>-factors <i>R</i> are based on <i>F</i>, with <i>F</i> set to zero for
negative <i>F</i>^2^. The threshold expression of <i>F</i>^2^ >
2\s(<i>F</i>^2^) is used only for calculating <i>R</i>-factors(gt) <i>etc</i>.
and is not relevant to the choice of reflections for refinement.
<i>R</i>-factors based on <i>F</i>^2^ are statistically about twice as large
as those based on <i>F</i>, and <i>R</i>- factors based on ALL data will be
even larger.
;
_reflns_number_total     2810
_reflns_number_gt     1704
_reflns_threshold_expression     I>2\s(I)
_refine_ls_structure_factor_coef     Fsqd
_refine_ls_matrix_type     full
_refine_ls_R_factor_all     0.1195
_refine_ls_R_factor_gt     0.0717
_refine_ls_wR_factor_gt     0.1700
_refine_ls_wR_factor_ref     0.1878
_refine_ls_goodness_of_fit_ref     1.044
_refine_ls_restrained_S_all     1.044
_refine_ls_number_reflns     2810
_refine_ls_number_parameters     312
_refine_ls_number_restraints     0
_refine_ls_hydrogen_treatment     constr
_refine_ls_weighting_scheme     calc
_refine_ls_weighting_details
         'calc w=1/[\s^2^(Fo^2^)+(0.0990P)^2^+0.0000P] where P=(Fo^2^+2Fc^2^)/3'
_atom_sites_solution_hydrogens     geom
_atom_sites_solution_primary     direct
_atom_sites_solution_secondary     difmap
_refine_ls_shift/su_max     0.003
_refine_ls_shift/su_mean     0.000
_refine_diff_density_max     0.291
_refine_diff_density_min     -0.323
_refine_ls_extinction_method     'SHELXL97 (Sheldrick, 2008)'
_refine_ls_extinction_coef     0.015(3)
_refine_ls_extinction_expression
                                  'Fc^*^=kFc[1+0.001xFc^2^\l^3^/sin(2\q)]^-1/4^'
loop_
    _atom_type_symbol
    _atom_type_description
    _atom_type_scat_dispersion_real
    _atom_type_scat_dispersion_imag
    _atom_type_scat_source
    'C' 'C' 0.0033 0.0016
                         'International Tables Vol C Tables 4.2.6.8 and 6.1.1.4'
    'H' 'H' 0.0000 0.0000
                         'International Tables Vol C Tables 4.2.6.8 and 6.1.1.4'
    'N' 'N' 0.0061 0.0033
                         'International Tables Vol C Tables 4.2.6.8 and 6.1.1.4'
    'O' 'O' 0.0106 0.0060
                         'International Tables Vol C Tables 4.2.6.8 and 6.1.1.4'
_computing_data_collection     'CrysAlis PRO (Agilent, 2010)'
_computing_cell_refinement     'CrysAlis PRO (Agilent, 2010)'
_computing_data_reduction     'CrysAlis PRO (Agilent, 2010)'
_computing_structure_solution     'SHELXS97 (Sheldrick,2008)'
_computing_structure_refinement     'SHELXL97 (Sheldrick,2008)'
_computing_molecular_graphics
                  'ORTEP-3 for Windows (Farrugia, 1997) and PLATON (Spek, 2009)'
_computing_publication_material     'WinGX (Farrugia, 1999)'
loop_
    _atom_site_type_symbol
    _atom_site_label
    _atom_site_fract_x
    _atom_site_fract_y
    _atom_site_fract_z
    _atom_site_U_iso_or_equiv
    _atom_site_adp_type
    _atom_site_calc_flag
    _atom_site_refinement_flags
    _atom_site_occupancy
    _atom_site_symmetry_multiplicity
    _atom_site_disorder_assembly
    _atom_site_disorder_group
    C C31 2.1349(10) 0.2714(15) -0.2812(3) 0.113(5) Uani d . 1 1 . .
    H H31A 2.1795 0.3123 -0.2541 0.169 Uiso calc R 1 1 . .
    H H31B 2.2203 0.2632 -0.3041 0.169 Uiso calc R 1 1 . .
    H H31C 2.0937 0.1866 -0.2734 0.169 Uiso calc R 1 1 . .
    O O4 0.8235(5) 0.3794(4) 0.00693(14) 0.0333(11) Uani d . 1 1 . .
    O O1 1.3161(5) 0.6411(4) -0.04954(14) 0.0362(10) Uani d . 1 1 . .
    H H1 1.2985 0.5931 -0.0716 0.054 Uiso calc R 1 1 . .
    O O2 1.3704(5) 0.7880(4) 0.02594(14) 0.0356(10) Uani d . 1 1 . .
    C C4 0.8345(7) 0.3744(5) -0.0395(2) 0.0315(15) Uani d . 1 1 . .
    O O3 0.8874(5) 0.4797(4) 0.10678(14) 0.0365(11) Uani d . 1 1 . .
    O O5 0.7156(6) 0.3568(4) -0.06296(16) 0.0489(13) Uani d . 1 1 . .
    N N1 1.1958(6) 0.4608(5) -0.11902(17) 0.0347(12) Uani d . 1 1 . .
    C C8 1.5793(8) 0.3993(7) -0.2180(2) 0.0376(15) Uani d . 1 1 . .
    C C9 1.0557(7) 0.6789(6) 0.1189(2) 0.0333(14) Uani d . 1 1 . .
    H H9A 1.0636 0.6833 0.1523 0.040 Uiso calc R 1 1 . .
    H H9B 0.9534 0.7212 0.1098 0.040 Uiso calc R 1 1 . .
    C C10 1.2454(8) 0.3285(5) -0.1318(2) 0.0334(14) Uani d . 1 1 . .
    H H10A 1.1671 0.2935 -0.1540 0.040 Uiso calc R 1 1 . .
    H H10B 1.2433 0.2733 -0.1046 0.040 Uiso calc R 1 1 . .
    C C11 1.4177(7) 0.3273(6) -0.1526(2) 0.0374(15) Uani d . 1 1 . .
    H H11A 1.4968 0.3577 -0.1298 0.045 Uiso calc R 1 1 . .
    H H11B 1.4472 0.2387 -0.1609 0.045 Uiso calc R 1 1 . .
    N N2 1.4267(6) 0.4099(5) -0.19340(17) 0.0346(13) Uani d . 1 1 . .
    C C13 1.0497(7) 0.5390(6) 0.1044(2) 0.0296(14) Uani d . 1 1 . .
    C C14 0.9858(7) 0.4080(5) 0.0276(2) 0.0281(14) Uani d . 1 1 . .
    H H14 1.0345 0.3305 0.0419 0.034 Uiso calc R 1 1 . .
    C C15 0.9541(7) 0.5129(5) 0.0624(2) 0.0293(14) Uani d . 1 1 . .
    H H15 0.9042 0.5913 0.0490 0.035 Uiso calc R 1 1 . .
    C C16 1.2353(7) 0.7204(5) 0.0486(2) 0.0287(14) Uani d . 1 1 . .
    H H16 1.1358 0.7098 0.0296 0.034 Uiso calc R 1 1 . .
    C C17 1.1864(7) 0.4527(6) 0.1208(2) 0.0355(15) Uani d . 1 1 . .
    H H17A 1.1843 0.4482 0.1539 0.053 Uiso calc R 1 1 . .
    H H17B 1.2908 0.4875 0.1109 0.053 Uiso calc R 1 1 . .
    H H17C 1.1720 0.3670 0.1082 0.053 Uiso calc R 1 1 . .
    C C18 1.3777(7) 0.5670(6) -0.0123(2) 0.0322(14) Uani d . 1 1 . .
    H H18 1.4918 0.5425 -0.0199 0.039 Uiso calc R 1 1 . .
    C C19 1.2032(7) 0.7534(5) 0.0975(2) 0.0328(14) Uani d . 1 1 . .
    H H19A 1.1819 0.8462 0.0998 0.039 Uiso calc R 1 1 . .
    H H19B 1.3019 0.7348 0.1154 0.039 Uiso calc R 1 1 . .
    C C20 1.3840(7) 0.6487(5) 0.0314(2) 0.0315(14) Uani d . 1 1 . .
    C C21 1.5243(8) 0.6110(7) 0.0626(2) 0.0424(17) Uani d . 1 1 . .
    H H21A 1.6269 0.6401 0.0494 0.064 Uiso calc R 1 1 . .
    H H21B 1.5266 0.5180 0.0660 0.064 Uiso calc R 1 1 . .
    H H21C 1.5093 0.6508 0.0923 0.064 Uiso calc R 1 1 . .
    C C22 1.2032(9) 0.5405(6) -0.1613(2) 0.0437(16) Uani d . 1 1 . .
    H H22A 1.1713 0.6292 -0.1540 0.052 Uiso calc R 1 1 . .
    H H22B 1.1249 0.5067 -0.1837 0.052 Uiso calc R 1 1 . .
    C C23 1.0127(8) 0.3903(6) -0.0541(2) 0.0325(14) Uani d . 1 1 . .
    H H23 1.0620 0.3035 -0.0571 0.039 Uiso calc R 1 1 . .
    C C24 1.0916(7) 0.4580(5) -0.0123(2) 0.0300(14) Uani d . 1 1 . .
    H H24 1.0704 0.5515 -0.0154 0.036 Uiso calc R 1 1 . .
    C C25 1.3730(8) 0.5406(6) -0.1820(2) 0.0398(16) Uani d . 1 1 . .
    H H25A 1.3729 0.5936 -0.2098 0.048 Uiso calc R 1 1 . .
    H H25B 1.4504 0.5790 -0.1603 0.048 Uiso calc R 1 1 . .
    C C26 1.2791(7) 0.4403(5) -0.0058(2) 0.0308(14) Uani d . 1 1 . .
    H H26A 1.3186 0.3760 -0.0277 0.037 Uiso calc R 1 1 . .
    H H26B 1.2996 0.4067 0.0250 0.037 Uiso calc R 1 1 . .
    C C27 1.8662(8) 0.3621(8) -0.2705(2) 0.051(2) Uani d . 1 1 . .
    C C28 1.7086(8) 0.3259(7) -0.2023(2) 0.0457(18) Uani d . 1 1 . .
    H H28 1.7012 0.2874 -0.1732 0.055 Uiso calc R 1 1 . .
    C C29 1.0275(8) 0.4595(6) -0.1002(2) 0.0383(15) Uani d . 1 1 . .
    H H29A 0.9547 0.4172 -0.1223 0.046 Uiso calc R 1 1 . .
    H H29B 0.9899 0.5486 -0.0966 0.046 Uiso calc R 1 1 . .
    C C30 1.8521(8) 0.3069(8) -0.2287(3) 0.051(2) Uani d . 1 1 . .
    H H30 1.9378 0.2559 -0.2171 0.061 Uiso calc R 1 1 . .
    O O6 2.0017(7) 0.3498(8) -0.29937(17) 0.086(2) Uani d . 1 1 . .
    C C32 1.5986(9) 0.4555(8) -0.2613(2) 0.054(2) Uani d . 1 1 . .
    H H32 1.5121 0.5050 -0.2732 0.065 Uiso calc R 1 1 . .
    C C33 1.7365(10) 0.4416(10) -0.2869(3) 0.072(3) Uani d . 1 1 . .
    H H33 1.7463 0.4840 -0.3152 0.086 Uiso calc R 1 1 . .
loop_
    _atom_site_aniso_label
    _atom_site_aniso_U_11
    _atom_site_aniso_U_22
    _atom_site_aniso_U_33
    _atom_site_aniso_U_12
    _atom_site_aniso_U_13
    _atom_site_aniso_U_23
    C31 0.031(5) 0.259(16) 0.048(5) -0.009(7) 0.004(4) -0.012(8)
    O4 0.021(2) 0.025(2) 0.053(3) -0.0027(17) -0.001(2) 0.0020(19)
    O1 0.032(2) 0.034(2) 0.042(2) -0.001(2) 0.003(2) 0.006(2)
    O2 0.029(2) 0.025(2) 0.053(3) -0.0114(18) 0.005(2) 0.005(2)
    C4 0.020(3) 0.027(3) 0.047(4) -0.002(2) -0.007(3) 0.003(3)
    O3 0.028(2) 0.036(2) 0.045(3) -0.0047(19) 0.005(2) 0.002(2)
    O5 0.039(3) 0.040(3) 0.067(3) -0.006(2) -0.015(3) -0.004(2)
    N1 0.037(3) 0.028(3) 0.039(3) 0.004(2) 0.001(3) 0.004(2)
    C8 0.037(4) 0.046(4) 0.029(4) -0.006(3) -0.002(3) -0.001(3)
    C9 0.032(3) 0.026(3) 0.042(4) 0.002(3) -0.004(3) -0.001(3)
    C10 0.042(4) 0.020(3) 0.039(4) 0.010(3) 0.005(3) 0.003(3)
    C11 0.033(4) 0.035(3) 0.044(4) 0.000(3) 0.004(3) 0.008(3)
    N2 0.037(3) 0.026(3) 0.041(3) -0.001(2) -0.003(2) 0.005(2)
    C13 0.026(3) 0.022(3) 0.041(4) 0.001(2) 0.001(3) 0.002(3)
    C14 0.021(3) 0.020(3) 0.044(4) -0.001(2) -0.001(3) 0.001(3)
    C15 0.026(3) 0.023(3) 0.039(4) 0.003(2) 0.008(3) 0.002(3)
    C16 0.022(3) 0.021(3) 0.043(4) -0.012(2) 0.004(3) 0.005(3)
    C17 0.034(3) 0.029(3) 0.044(4) 0.004(3) 0.001(3) 0.010(3)
    C18 0.028(3) 0.038(3) 0.030(3) 0.001(3) 0.000(3) 0.006(3)
    C19 0.028(3) 0.021(3) 0.049(4) -0.002(2) -0.002(3) 0.003(3)
    C20 0.032(3) 0.020(3) 0.043(4) -0.001(3) -0.002(3) 0.005(3)
    C21 0.025(3) 0.049(4) 0.053(4) -0.007(3) -0.004(3) 0.002(3)
    C22 0.051(4) 0.030(3) 0.050(4) 0.006(3) 0.002(4) 0.005(3)
    C23 0.030(3) 0.026(3) 0.041(4) 0.006(3) 0.000(3) -0.005(3)
    C24 0.032(3) 0.019(3) 0.039(4) 0.001(3) 0.000(3) 0.001(3)
    C25 0.055(4) 0.024(3) 0.040(4) 0.005(3) -0.008(3) 0.004(3)
    C26 0.020(3) 0.026(3) 0.046(4) 0.004(2) 0.005(3) 0.005(3)
    C27 0.034(4) 0.085(6) 0.034(4) -0.012(4) 0.007(3) 0.001(4)
    C28 0.036(4) 0.060(5) 0.041(4) -0.003(4) 0.008(3) 0.012(3)
    C29 0.041(4) 0.036(3) 0.038(4) 0.010(3) -0.002(3) -0.001(3)
    C30 0.028(4) 0.070(5) 0.056(5) 0.000(4) 0.004(3) -0.002(4)
    O6 0.047(4) 0.168(7) 0.042(3) -0.019(4) 0.014(3) 0.002(4)
    C32 0.047(4) 0.077(5) 0.037(4) -0.008(4) -0.008(3) 0.019(4)
    C33 0.054(5) 0.124(8) 0.037(5) -0.012(6) 0.005(4) 0.025(5)
_geom_special_details
;
All s.u.'s (except the s.u. in the dihedral angle between two l.s. planes) are
estimated using the full covariance matrix. The cell s.u.'s are taken into
account individually in the estimation of s.u.'s in distances, angles and
torsion angles; correlations between s.u.'s in cell parameters are only used
when they are defined by crystal symmetry. An approximate (isotropic)
treatment of cell s.u.'s is used for estimating s.u.'s involving l.s. planes.
;
loop_
    _geom_bond_atom_site_label_1
    _geom_bond_atom_site_label_2
    _geom_bond_site_symmetry_2
    _geom_bond_distance
    _geom_bond_publ_flag
    C31 O6 . 1.442(13) ?
    C31 H31A . 0.9600 ?
    C31 H31B . 0.9600 ?
    C31 H31C . 0.9600 ?
    O4 C4 . 1.347(7) ?
    O4 C14 . 1.470(7) ?
    O1 C18 . 1.410(7) ?
    O1 H1 . 0.8200 ?
    O2 C20 . 1.443(7) ?
    O2 C16 . 1.449(6) ?
    C4 O5 . 1.190(7) ?
    C4 C23 . 1.509(8) ?
    O3 C15 . 1.435(7) ?
    O3 C13 . 1.447(7) ?
    N1 C10 . 1.463(7) ?
    N1 C29 . 1.464(8) ?
    N1 C22 . 1.473(8) ?
    C8 C28 . 1.366(9) ?
    C8 C32 . 1.388(9) ?
    C8 N2 . 1.428(8) ?
    C9 C13 . 1.497(8) ?
    C9 C19 . 1.546(8) ?
    C9 H9A . 0.9700 ?
    C9 H9B . 0.9700 ?
    C10 C11 . 1.516(8) ?
    C10 H10A . 0.9700 ?
    C10 H10B . 0.9700 ?
    C11 N2 . 1.457(8) ?
    C11 H11A . 0.9700 ?
    C11 H11B . 0.9700 ?
    N2 C25 . 1.448(8) ?
    C13 C15 . 1.465(9) ?
    C13 C17 . 1.493(8) ?
    C14 C15 . 1.496(8) ?
    C14 C24 . 1.526(8) ?
    C14 H14 . 0.9800 ?
    C15 H15 . 0.9800 ?
    C16 C19 . 1.477(8) ?
    C16 C20 . 1.494(8) ?
    C16 H16 . 0.9800 ?
    C17 H17A . 0.9600 ?
    C17 H17B . 0.9600 ?
    C17 H17C . 0.9600 ?
    C18 C20 . 1.518(8) ?
    C18 C26 . 1.537(8) ?
    C18 H18 . 0.9800 ?
    C19 H19A . 0.9700 ?
    C19 H19B . 0.9700 ?
    C20 C21 . 1.500(9) ?
    C21 H21A . 0.9600 ?
    C21 H21B . 0.9600 ?
    C21 H21C . 0.9600 ?
    C22 C25 . 1.497(9) ?
    C22 H22A . 0.9700 ?
    C22 H22B . 0.9700 ?
    C23 C29 . 1.517(8) ?
    C23 C24 . 1.532(8) ?
    C23 H23 . 0.9800 ?
    C24 C26 . 1.537(8) ?
    C24 H24 . 0.9800 ?
    C25 H25A . 0.9700 ?
    C25 H25B . 0.9700 ?
    C26 H26A . 0.9700 ?
    C26 H26B . 0.9700 ?
    C27 C30 . 1.341(10) ?
    C27 O6 . 1.383(8) ?
    C27 C33 . 1.410(11) ?
    C28 C30 . 1.402(10) ?
    C28 H28 . 0.9300 ?
    C29 H29A . 0.9700 ?
    C29 H29B . 0.9700 ?
    C30 H30 . 0.9300 ?
    C32 C33 . 1.345(10) ?
    C32 H32 . 0.9300 ?
    C33 H33 . 0.9300 ?
loop_
    _geom_angle_atom_site_label_1
    _geom_angle_atom_site_label_2
    _geom_angle_atom_site_label_3
    _geom_angle_site_symmetry_1
    _geom_angle_site_symmetry_3
    _geom_angle
    _geom_angle_publ_flag
    O6 C31 H31A . . 109.5 ?
    O6 C31 H31B . . 109.5 ?
    H31A C31 H31B . . 109.5 ?
    O6 C31 H31C . . 109.5 ?
    H31A C31 H31C . . 109.5 ?
    H31B C31 H31C . . 109.5 ?
    C4 O4 C14 . . 110.7(4) ?
    C18 O1 H1 . . 109.5 ?
    C20 O2 C16 . . 62.2(4) ?
    O5 C4 O4 . . 121.5(6) ?
    O5 C4 C23 . . 128.8(6) ?
    O4 C4 C23 . . 109.7(5) ?
    C15 O3 C13 . . 61.1(4) ?
    C10 N1 C29 . . 109.9(5) ?
    C10 N1 C22 . . 107.1(5) ?
    C29 N1 C22 . . 110.6(5) ?
    C28 C8 C32 . . 116.4(6) ?
    C28 C8 N2 . . 122.4(6) ?
    C32 C8 N2 . . 121.0(6) ?
    C13 C9 C19 . . 112.8(5) ?
    C13 C9 H9A . . 109.0 ?
    C19 C9 H9A . . 109.0 ?
    C13 C9 H9B . . 109.0 ?
    C19 C9 H9B . . 109.0 ?
    H9A C9 H9B . . 107.8 ?
    N1 C10 C11 . . 111.1(5) ?
    N1 C10 H10A . . 109.4 ?
    C11 C10 H10A . . 109.4 ?
    N1 C10 H10B . . 109.4 ?
    C11 C10 H10B . . 109.4 ?
    H10A C10 H10B . . 108.0 ?
    N2 C11 C10 . . 111.2(5) ?
    N2 C11 H11A . . 109.4 ?
    C10 C11 H11A . . 109.4 ?
    N2 C11 H11B . . 109.4 ?
    C10 C11 H11B . . 109.4 ?
    H11A C11 H11B . . 108.0 ?
    C8 N2 C25 . . 116.3(5) ?
    C8 N2 C11 . . 113.8(5) ?
    C25 N2 C11 . . 109.9(5) ?
    O3 C13 C15 . . 59.0(4) ?
    O3 C13 C17 . . 113.9(5) ?
    C15 C13 C17 . . 123.0(5) ?
    O3 C13 C9 . . 114.8(5) ?
    C15 C13 C9 . . 115.2(5) ?
    C17 C13 C9 . . 117.2(5) ?
    O4 C14 C15 . . 105.3(4) ?
    O4 C14 C24 . . 105.0(4) ?
    C15 C14 C24 . . 111.3(4) ?
    O4 C14 H14 . . 111.6 ?
    C15 C14 H14 . . 111.6 ?
    C24 C14 H14 . . 111.6 ?
    O3 C15 C13 . . 59.8(4) ?
    O3 C15 C14 . . 119.7(5) ?
    C13 C15 C14 . . 126.9(5) ?
    O3 C15 H15 . . 113.3 ?
    C13 C15 H15 . . 113.3 ?
    C14 C15 H15 . . 113.3 ?
    O2 C16 C19 . . 117.1(5) ?
    O2 C16 C20 . . 58.7(3) ?
    C19 C16 C20 . . 125.0(5) ?
    O2 C16 H16 . . 114.7 ?
    C19 C16 H16 . . 114.7 ?
    C20 C16 H16 . . 114.7 ?
    C13 C17 H17A . . 109.5 ?
    C13 C17 H17B . . 109.5 ?
    H17A C17 H17B . . 109.5 ?
    C13 C17 H17C . . 109.5 ?
    H17A C17 H17C . . 109.5 ?
    H17B C17 H17C . . 109.5 ?
    O1 C18 C20 . . 110.5(5) ?
    O1 C18 C26 . . 111.5(5) ?
    C20 C18 C26 . . 112.5(5) ?
    O1 C18 H18 . . 107.3 ?
    C20 C18 H18 . . 107.3 ?
    C26 C18 H18 . . 107.3 ?
    C16 C19 C9 . . 113.9(5) ?
    C16 C19 H19A . . 108.8 ?
    C9 C19 H19A . . 108.8 ?
    C16 C19 H19B . . 108.8 ?
    C9 C19 H19B . . 108.8 ?
    H19A C19 H19B . . 107.7 ?
    O2 C20 C16 . . 59.1(3) ?
    O2 C20 C21 . . 112.3(5) ?
    C16 C20 C21 . . 122.3(5) ?
    O2 C20 C18 . . 117.1(5) ?
    C16 C20 C18 . . 121.6(5) ?
    C21 C20 C18 . . 112.5(5) ?
    C20 C21 H21A . . 109.5 ?
    C20 C21 H21B . . 109.5 ?
    H21A C21 H21B . . 109.5 ?
    C20 C21 H21C . . 109.5 ?
    H21A C21 H21C . . 109.5 ?
    H21B C21 H21C . . 109.5 ?
    N1 C22 C25 . . 111.7(5) ?
    N1 C22 H22A . . 109.3 ?
    C25 C22 H22A . . 109.3 ?
    N1 C22 H22B . . 109.3 ?
    C25 C22 H22B . . 109.3 ?
    H22A C22 H22B . . 107.9 ?
    C4 C23 C29 . . 111.8(5) ?
    C4 C23 C24 . . 103.0(5) ?
    C29 C23 C24 . . 116.7(5) ?
    C4 C23 H23 . . 108.3 ?
    C29 C23 H23 . . 108.3 ?
    C24 C23 H23 . . 108.3 ?
    C14 C24 C23 . . 102.2(5) ?
    C14 C24 C26 . . 114.8(5) ?
    C23 C24 C26 . . 117.0(5) ?
    C14 C24 H24 . . 107.5 ?
    C23 C24 H24 . . 107.5 ?
    C26 C24 H24 . . 107.5 ?
    N2 C25 C22 . . 111.4(5) ?
    N2 C25 H25A . . 109.3 ?
    C22 C25 H25A . . 109.3 ?
    N2 C25 H25B . . 109.3 ?
    C22 C25 H25B . . 109.3 ?
    H25A C25 H25B . . 108.0 ?
    C24 C26 C18 . . 113.3(5) ?
    C24 C26 H26A . . 108.9 ?
    C18 C26 H26A . . 108.9 ?
    C24 C26 H26B . . 108.9 ?
    C18 C26 H26B . . 108.9 ?
    H26A C26 H26B . . 107.7 ?
    C30 C27 O6 . . 125.0(7) ?
    C30 C27 C33 . . 119.0(7) ?
    O6 C27 C33 . . 115.9(7) ?
    C8 C28 C30 . . 121.8(7) ?
    C8 C28 H28 . . 119.1 ?
    C30 C28 H28 . . 119.1 ?
    N1 C29 C23 . . 113.8(5) ?
    N1 C29 H29A . . 108.8 ?
    C23 C29 H29A . . 108.8 ?
    N1 C29 H29B . . 108.8 ?
    C23 C29 H29B . . 108.8 ?
    H29A C29 H29B . . 107.7 ?
    C27 C30 C28 . . 120.2(7) ?
    C27 C30 H30 . . 119.9 ?
    C28 C30 H30 . . 119.9 ?
    C27 O6 C31 . . 114.9(6) ?
    C33 C32 C8 . . 123.1(7) ?
    C33 C32 H32 . . 118.5 ?
    C8 C32 H32 . . 118.5 ?
    C32 C33 C27 . . 119.4(7) ?
    C32 C33 H33 . . 120.3 ?
    C27 C33 H33 . . 120.3 ?
loop_
    _geom_hbond_atom_site_label_D
    _geom_hbond_atom_site_label_H
    _geom_hbond_atom_site_label_A
    _geom_hbond_site_symmetry_A
    _geom_hbond_distance_DH
    _geom_hbond_distance_HA
    _geom_hbond_distance_DA
    _geom_hbond_angle_DHA
    _geom_hbond_publ_flag
    O1 H1 N1 1_555 0.82 2.10 2.901(6) 165 yes
    C9 H9B O1 3_465 0.97 2.50 3.345(7) 145 yes
    C14 H14 O5 3_555 0.98 2.49 3.447(7) 165 yes
    C15 H15 O2 3_465 0.98 2.51 3.342(7) 142 yes
    C24 H24 O2 3_465 0.98 2.33 3.185(7) 146 yes
    C33 H33 O3 2_764 0.93 2.53 3.335(10) 145 yes
_iucr_refine_instructions_details
;
TITL P86 in P2(1)2(1)2(1)
CELL  0.71073   8.0770  10.2667  28.9366   90.000   90.000   90.000
ZERR     4.00   0.0007   0.0010   0.0033    0.000    0.000    0.000
LATT  -1
SYMM  1/2 - X, - Y, 1/2 + Z
SYMM  1/2 + X, 1/2 - Y, - Z
SYMM  - X, 1/2 + Y, 1/2 - Z
SFAC  C    H    N    O
UNIT  104  144  8    24
MERG   4
SHEL  40  0.8
FMAP   2
PLAN   20
ACTA    52.80
BOND   $H
L.S.   4
WGHT    0.099000
EXTI    0.015010
FVAR       1.19801
C31   1    2.134926    0.271428   -0.281240    11.00000    0.03133    0.25864 =
         0.04781   -0.01188    0.00428   -0.00892
AFIX 137
H31A  2    2.179501    0.312304   -0.254119    11.00000   -1.50000
H31B  2    2.220278    0.263239   -0.304144    11.00000   -1.50000
H31C  2    2.093658    0.186579   -0.273385    11.00000   -1.50000
AFIX   0
MOLE    1
O4    4    0.823486    0.379428    0.006927    11.00000    0.02150    0.02532 =
         0.05313    0.00195   -0.00142   -0.00272
O1    4    1.316094    0.641074   -0.049536    11.00000    0.03246    0.03448 =
         0.04159    0.00603    0.00289   -0.00146
AFIX 147
H1    2    1.298522    0.593081   -0.071649    11.00000   -1.50000
AFIX   0
O2    4    1.370374    0.788047    0.025944    11.00000    0.02862    0.02497 =
         0.05326    0.00477    0.00480   -0.01145
C4    1    0.834487    0.374366   -0.039487    11.00000    0.02033    0.02679 =
         0.04731    0.00252   -0.00731   -0.00170
O3    4    0.887444    0.479735    0.106780    11.00000    0.02756    0.03649 =
         0.04544    0.00159    0.00473   -0.00466
O5    4    0.715600    0.356775   -0.062964    11.00000    0.03903    0.04034 =
         0.06726   -0.00445   -0.01490   -0.00558
N1    3    1.195786    0.460767   -0.119020    11.00000    0.03739    0.02768 =
         0.03894    0.00373    0.00051    0.00412
C8    1    1.579301    0.399295   -0.218015    11.00000    0.03723    0.04633 =
         0.02913   -0.00095   -0.00250   -0.00595
C9    1    1.055714    0.678903    0.118879    11.00000    0.03237    0.02586 =
         0.04164   -0.00051   -0.00365    0.00165
AFIX  23
H9A   2    1.063595    0.683294    0.152292    11.00000   -1.20000
H9B   2    0.953408    0.721216    0.109777    11.00000   -1.20000
AFIX   0
C10   1    1.245363    0.328520   -0.131789    11.00000    0.04222    0.01951 =
         0.03855    0.00293    0.00469    0.01000
AFIX  23
H10A  2    1.167103    0.293523   -0.153977    11.00000   -1.20000
H10B  2    1.243299    0.273322   -0.104589    11.00000   -1.20000
AFIX   0
C11   1    1.417684    0.327267   -0.152566    11.00000    0.03315    0.03505 =
         0.04404    0.00803    0.00376    0.00016
AFIX  23
H11A  2    1.496758    0.357650   -0.129756    11.00000   -1.20000
H11B  2    1.447151    0.238744   -0.160908    11.00000   -1.20000
AFIX   0
N2    3    1.426654    0.409932   -0.193400    11.00000    0.03654    0.02637 =
         0.04085    0.00520   -0.00287   -0.00105
C13   1    1.049721    0.539042    0.104384    11.00000    0.02594    0.02160 =
         0.04129    0.00189    0.00069    0.00057
C14   1    0.985787    0.407996    0.027574    11.00000    0.02072    0.01984 =
         0.04367    0.00120   -0.00132   -0.00138
AFIX  13
H14   2    1.034542    0.330496    0.041915    11.00000   -1.20000
AFIX   0
C15   1    0.954102    0.512925    0.062357    11.00000    0.02627    0.02254 =
         0.03900    0.00219    0.00778    0.00350
AFIX  13
H15   2    0.904167    0.591288    0.048952    11.00000   -1.20000
AFIX   0
C16   1    1.235340    0.720434    0.048588    11.00000    0.02230    0.02101 =
         0.04286    0.00519    0.00371   -0.01232
AFIX  13
H16   2    1.135760    0.709764    0.029612    11.00000   -1.20000
AFIX   0
C17   1    1.186393    0.452721    0.120804    11.00000    0.03356    0.02865 =
         0.04425    0.01004    0.00122    0.00404
AFIX 137
H17A  2    1.184252    0.448169    0.153935    11.00000   -1.50000
H17B  2    1.290810    0.487497    0.110858    11.00000   -1.50000
H17C  2    1.171983    0.367001    0.108175    11.00000   -1.50000
AFIX   0
C18   1    1.377718    0.566959   -0.012286    11.00000    0.02797    0.03825 =
         0.03040    0.00610    0.00023    0.00087
AFIX  13
H18   2    1.491769    0.542492   -0.019913    11.00000   -1.20000
AFIX   0
C19   1    1.203204    0.753434    0.097465    11.00000    0.02844    0.02127 =
         0.04854    0.00328   -0.00168   -0.00207
AFIX  23
H19A  2    1.181867    0.846187    0.099754    11.00000   -1.20000
H19B  2    1.301923    0.734790    0.115372    11.00000   -1.20000
AFIX   0
C20   1    1.383969    0.648734    0.031385    11.00000    0.03242    0.01957 =
         0.04258    0.00540   -0.00180   -0.00110
C21   1    1.524329    0.611034    0.062557    11.00000    0.02455    0.04933 =
         0.05331    0.00205   -0.00400   -0.00689
AFIX 137
H21A  2    1.626942    0.640094    0.049367    11.00000   -1.50000
H21B  2    1.526631    0.518043    0.065977    11.00000   -1.50000
H21C  2    1.509272    0.650828    0.092283    11.00000   -1.50000
AFIX   0
C22   1    1.203204    0.540515   -0.161306    11.00000    0.05120    0.03002 =
         0.04975    0.00451    0.00234    0.00648
AFIX  23
H22A  2    1.171287    0.629242   -0.154004    11.00000   -1.20000
H22B  2    1.124899    0.506742   -0.183720    11.00000   -1.20000
AFIX   0
C23   1    1.012736    0.390324   -0.054089    11.00000    0.03039    0.02637 =
         0.04070   -0.00464    0.00044    0.00550
AFIX  13
H23   2    1.062047    0.303536   -0.057146    11.00000   -1.20000
AFIX   0
C24   1    1.091631    0.457967   -0.012342    11.00000    0.03160    0.01887 =
         0.03945    0.00071   -0.00001    0.00050
AFIX  13
H24   2    1.070358    0.551544   -0.015411    11.00000   -1.20000
AFIX   0
C25   1    1.373004    0.540614   -0.182009    11.00000    0.05523    0.02447 =
         0.03968    0.00390   -0.00789    0.00524
AFIX  23
H25A  2    1.372943    0.593599   -0.209763    11.00000   -1.20000
H25B  2    1.450374    0.579018   -0.160291    11.00000   -1.20000
AFIX   0
C26   1    1.279060    0.440253   -0.005779    11.00000    0.02011    0.02622 =
         0.04601    0.00463    0.00491    0.00399
AFIX  23
H26A  2    1.318638    0.376029   -0.027743    11.00000   -1.20000
H26B  2    1.299607    0.406731    0.025032    11.00000   -1.20000
AFIX   0
C27   1    1.866164    0.362109   -0.270482    11.00000    0.03380    0.08460 =
         0.03412    0.00147    0.00692   -0.01229
C28   1    1.708561    0.325860   -0.202254    11.00000    0.03649    0.05981 =
         0.04084    0.01241    0.00800   -0.00272
AFIX  43
H28   2    1.701155    0.287400   -0.173229    11.00000   -1.20000
AFIX   0
C29   1    1.027492    0.459494   -0.100233    11.00000    0.04069    0.03603 =
         0.03830   -0.00126   -0.00227    0.01010
AFIX  23
H29A  2    0.954737    0.417234   -0.122289    11.00000   -1.20000
H29B  2    0.989917    0.548649   -0.096615    11.00000   -1.20000
AFIX   0
C30   1    1.852056    0.306929   -0.228662    11.00000    0.02780    0.06963 =
         0.05593   -0.00198    0.00392   -0.00021
AFIX  43
H30   2    1.937782    0.255918   -0.217138    11.00000   -1.20000
AFIX   0
O6    4    2.001729    0.349790   -0.299374    11.00000    0.04727    0.16830 =
         0.04245    0.00227    0.01350   -0.01857
C32   1    1.598554    0.455463   -0.261316    11.00000    0.04710    0.07679 =
         0.03747    0.01873   -0.00773   -0.00849
AFIX  43
H32   2    1.512069    0.505014   -0.273194    11.00000   -1.20000
AFIX   0
C33   1    1.736513    0.441557   -0.286902    11.00000    0.05434    0.12449 =
         0.03727    0.02505    0.00510   -0.01182
AFIX  43
H33   2    1.746264    0.483976   -0.315169    11.00000   -1.20000
HKLF    4
REM  P86 in P2(1)2(1)2(1)
REM R1 =  0.0717 for   1704 Fo > 4sig(Fo)  and  0.1195 for all   2810 data
REM    312 parameters refined using      0 restraints
END
WGHT      0.0996      0.0000
REM Highest difference peak  0.291,  deepest hole -0.323,  1-sigma level  0.064
Q1    1   1.2200  0.4668 -0.0826  11.00000  0.05    0.29
Q2    1   1.2339  0.7378  0.1429  11.00000  0.05    0.27
Q3    1   1.4466  0.4026 -0.2834  11.00000  0.05    0.26
Q4    1   1.3723  0.7846 -0.0202  11.00000  0.05    0.26
Q5    1   0.8167  0.3796  0.0522  11.00000  0.05    0.25
Q6    1   1.5187  0.6309  0.1047  11.00000  0.05    0.24
Q7    1   0.8325  0.3908 -0.0798  11.00000  0.05    0.24
Q8    1   0.7059  0.3182 -0.1112  11.00000  0.05    0.24
Q9    1   0.9990  0.3805 -0.0134  11.00000  0.05    0.24
Q10   1   1.3972  0.3973 -0.2347  11.00000  0.05    0.24
Q11   1   1.3646  0.5110 -0.1358  11.00000  0.05    0.23
Q12   1   0.9429  0.3677 -0.1077  11.00000  0.05    0.23
Q13   1   1.0268  0.4638 -0.1411  11.00000  0.05    0.23
Q14   1   0.8672  0.7223  0.0487  11.00000  0.05    0.22
Q15   1   2.2970  0.2794 -0.3214  11.00000  0.05    0.22
Q16   1   2.0080  0.3681 -0.3448  11.00000  0.05    0.21
Q17   1   1.0645  0.4950 -0.0566  11.00000  0.05    0.21
Q18   1   1.0619  0.7138  0.0343  11.00000  0.05    0.21
Q19   1   1.3351  0.6465 -0.0065  11.00000  0.05    0.20
Q20   1   1.6496  0.3535 -0.1369  11.00000  0.05    0.20
;
data_global
_journal_date_recd_electronic     2012-02-03
_journal_date_accepted     2012-02-09
_journal_name_full     'Acta Crystallographica, Section E'
_journal_year     2012
_journal_volume     68
_journal_issue      3
_journal_page_first     o715
_journal_page_last     o716
_journal_paper_category     QO
_journal_paper_doi     10.1107/S1600536812005818
_journal_coeditor_code     IM2357
_publ_contact_author_name     'Rachid Outouch'
_publ_contact_author_address
;
Laboratoire de Chimie Biomol\'eculaire, Substances
Naturelles et R\'eactivit\'e, URAC 16,Facult\'e des Sciences
Semlalia, BP: 2390, Bd My Abdellah,40000 Marrakech, Morocco
;
_publ_contact_author_email     'mberraho@yahoo.fr'
_publ_contact_author_fax     '0021224437408'
_publ_contact_author_phone     '0021224434649'
_publ_section_title
;\
10\a-Hydroxy-13-{[4-(4-methoxyphenyl)piperazin-1-yl]methyl}-4,9-dimethyl-3,8,\
15-trioxatetracyclo[10.3.0.0^2,4^.0^7,9^]pentadecan-14-one
;
loop_
    _publ_author_name
    _publ_author_address
    'Moumou, Mohamed'
;
Laboratoire de Chimie Bioorganique et Analytique
URAC 22, BP 146, FSTM, Universite' Hassan II
Mohammedia--Casablanca 20810 Mohammedia,
Morocco
;
    'Benharref, Ahmed'
;
Laboratoire de Chimie Biomol\'eculaire,
Substances Naturelles et R\'eactivit\'e,
URAC 16,
Facult\'e des Sciences Semlalia, BP 2390,
Boulevard My Abdellah,
40000 Marrakech,
Morocco
;
    'Daran, Jean Claude'
;
Laboratoire de Chimie de Coordination, 205 Route de Narbonne,
31077 Toulouse Cedex 04, France
;
    'Outouch, Rachid'
;
Laboratoire de Chimie Biomol\'eculaire,
Substances Naturelles et R\'eactivit\'e,
URAC 16,
Facult\'e des Sciences Semlalia, BP 2390,
Boulevard My Abdellah,
40000 Marrakech,
Morocco
;
    'Berraho, Moha'
;
Laboratoire de Chimie Biomol\'eculaire,
Substances Naturelles et R\'eactivit\'e,
URAC 16,
Facult\'e des Sciences Semlalia, BP 2390,
Boulevard My Abdellah,
40000 Marrakech,
Morocco
;
