# Supplementary material for: 10α-Hy­droxy-13-{[4-(4-meth­oxy­phen­yl)piperazin-1-yl]meth­yl}-4,9-dimethyl-3,8,15-trioxatetra­cyclo­[10.3.0.02,4.07,9]penta­decan-14-one
Source: Acta Crystallogr Sect E Struct Rep Online. 2012 Feb 17;68(Pt 3):o715–6. doi: 10.1107/S1600536812005818 (PMC3295488; doi:10.1107/S1600536812005818)
Supplement: Supplementary file 2 [file e-68-0o715-Isup2.hkl]

#
# h,k,l, Fc-squared, Fo-squared, sigma(Fo-squared) and status flag
#
data_I
_shelx_title ' P86 in P2(1)2(1)2(1)'
_shelx_refln_list_code          4
_shelx_F_calc_maximum      182.58
_exptl_crystal_F_000      1016.00
_reflns_d_resolution_high  0.8001
 
loop_
 _symmetry_equiv_pos_as_xyz
 'x, y, z'
 '-x+1/2, -y, z+1/2'
 'x+1/2, -y+1/2, -z'
 '-x, y+1/2, -z+1/2'
 
_cell_length_a     8.0770
_cell_length_b    10.2667
_cell_length_c    28.9366
_cell_angle_alpha  90.000
_cell_angle_beta   90.000
_cell_angle_gamma  90.000
 
_shelx_F_squared_multiplier     1.000
 
loop_
 _refln_index_h
 _refln_index_k
 _refln_index_l
 _refln_F_squared_calc
 _refln_F_squared_meas
 _refln_F_squared_sigma
 _refln_observed_status
   2   0   0      601.08      866.98     53.84 o
   4   0   0        0.39       20.68     33.26 o
   6   0   0      137.98      441.92     40.68 o
   8   0   0       17.11       56.76     40.83 o
  10   0   0       54.10       27.46     49.00 o
   1   1   0     3574.01     3558.81     72.27 o
   2   1   0      292.86      274.13     20.90 o
   3   1   0        8.21       44.54     17.53 o
   4   1   0      343.12      525.50     60.65 o
   5   1   0      174.96      197.92     23.37 o
   6   1   0      282.52      313.82     24.91 o
   7   1   0        8.38       41.42     25.87 o
   8   1   0       81.97      173.92     33.78 o
   9   1   0       97.72      113.05     40.20 o
  10   1   0       58.95       88.96     36.23 o
   0   2   0     7596.64     8806.09    153.31 o
   1   2   0     8895.85     9413.25    142.14 o
   2   2   0     3437.02     3548.16     52.22 o
   3   2   0      572.10      523.28     42.18 o
   4   2   0        6.35       78.59     45.67 o
   5   2   0     1415.45     1567.81     54.89 o
   6   2   0       39.18      107.68     23.12 o
   7   2   0     3005.75     2950.51     89.80 o
   8   2   0       93.26      104.16     30.45 o
   9   2   0        0.00       14.60     30.87 o
   1   3   0     2665.26     2680.28     80.12 o
   2   3   0      103.64      351.44     36.07 o
   3   3   0      749.51      682.64     37.04 o
   4   3   0       17.95       25.35     19.68 o
   5   3   0      924.13      933.12     41.71 o
   6   3   0        7.60       28.60     37.42 o
   7   3   0      414.79      430.50     41.68 o
   8   3   0      240.57      252.10     32.06 o
   9   3   0        2.31       23.37     28.06 o
   0   4   0     1826.32     1857.95     72.94 o
   1   4   0     1364.23     1681.09     33.61 o
   2   4   0      106.09      304.20     54.26 o
   3   4   0       61.95       80.83     16.71 o
   4   4   0      230.86      232.90     14.71 o
   5   4   0        1.56       96.19     35.55 o
   6   4   0      722.86      700.41     43.89 o
   7   4   0       44.06      105.00     40.42 o
   8   4   0        3.67       21.57     36.54 o
   9   4   0       38.23       25.55     29.45 o
   1   5   0      196.92      444.89     57.49 o
   2   5   0      999.78     1159.66     49.07 o
   3   5   0      311.42      337.78     20.41 o
   4   5   0      293.35      226.20     33.99 o
   5   5   0      352.67      358.68     39.14 o
   6   5   0      592.18      573.62     41.56 o
   7   5   0      126.14      128.76     37.30 o
   8   5   0      274.72      183.41     36.66 o
   9   5   0        1.64       14.15     32.43 o
   0   6   0      219.81      160.92     56.07 o
   1   6   0      696.64     1524.37    144.24 o
   2   6   0       71.20       72.72     23.53 o
   3   6   0        0.01       55.00     21.03 o
   4   6   0       77.42       90.21     36.99 o
   5   6   0      419.43      457.49     42.32 o
   6   6   0       23.90       63.10     38.19 o
   7   6   0       38.25       61.82     36.77 o
   8   6   0        4.27        1.33     34.09 o
   1   7   0      696.30      680.05     28.09 o
   2   7   0      564.32      616.18     30.15 o
   3   7   0       46.29      103.61     23.99 o
   4   7   0      635.01      505.22     42.28 o
   5   7   0      110.05      114.50     39.49 o
   6   7   0      136.32      230.98     40.30 o
   7   7   0        1.98       -7.84     34.63 o
   8   7   0       10.26       37.04     34.30 o
   0   8   0       10.67       59.97     41.30 o
   1   8   0      145.07      177.36     27.06 o
   2   8   0        1.02       47.63     28.29 o
   3   8   0      787.50      817.62     45.17 o
   4   8   0        0.22       43.90     38.16 o
   5   8   0      495.82      426.23     40.61 o
   6   8   0      385.26      287.63     46.58 o
   7   8   0        3.54      -16.35     35.83 o
   1   9   0     1472.55     1446.41     44.16 o
   2   9   0       32.73       70.72     39.81 o
   3   9   0      498.04      594.98     54.03 o
   4   9   0      111.38       91.95     41.09 o
   5   9   0        0.56      -12.86     36.41 o
   6   9   0       53.68       57.54     35.79 o
   7   9   0       55.01       41.23     34.16 o
   0  10   0      479.64      456.73     41.51 o
   1  10   0      220.80      295.61     40.30 o
   2  10   0      642.55      664.05     73.63 o
   3  10   0      108.91      134.19     39.72 o
   4  10   0        6.03       18.23     37.70 o
   5  10   0        9.73       -1.06     34.72 o
   6  10   0        6.58       31.11     33.60 o
   1  11   0      153.60      146.53     37.57 o
   2  11   0       12.04       45.21     36.53 o
   3  11   0        0.86      -12.09     35.74 o
   4  11   0       33.57       51.24     35.52 o
   5  11   0        5.05        9.40     33.27 o
   0  12   0      336.89      282.19     46.03 o
   1  12   0       13.87      -15.35     34.88 o
   2  12   0       61.24       27.24     36.12 o
   3  12   0        3.08        0.28     34.92 o
   2   0   1     6400.72     6694.50     96.10 o
   3   0   1       96.82      111.69     18.46 o
   4   0   1      224.09      412.09     49.63 o
   5   0   1      735.34      886.62     27.22 o
   6   0   1     2381.07     2822.16     39.17 o
   7   0   1     2020.60     1946.48     43.09 o
   8   0   1       71.76       60.86     30.31 o
   9   0   1        4.13       -0.93     36.74 o
  10   0   1        2.21      -16.97     34.54 o
   1   1   1     7197.26     7360.76     34.35 o
   2   1   1      169.86      219.86      8.85 o
   3   1   1      457.88      516.24     11.91 o
   4   1   1      839.28     1009.58     27.74 o
   5   1   1      442.07      433.07     15.75 o
   6   1   1       91.77      178.37     18.55 o
   7   1   1       32.42       65.94     17.61 o
   8   1   1      253.18      250.56     24.68 o
   9   1   1      135.95      172.44     28.48 o
  10   1   1       34.80       48.91     23.84 o
   0   2   1    33336.08    46175.40    192.65 o
   1   2   1     7368.70     7701.08     95.62 o
   2   2   1     1397.78     1531.42     34.34 o
   3   2   1      319.23      293.13     18.68 o
   4   2   1      314.22      384.89     15.33 o
   5   2   1     1735.00     1903.57     44.22 o
   6   2   1      227.54      294.60     17.47 o
   7   2   1      360.92      609.94     42.11 o
   8   2   1       93.91       76.94     21.10 o
   9   2   1       22.55       41.03     21.80 o
   0   3   1    11680.61    12915.90    271.28 o
   1   3   1     7887.73     8212.56     98.46 o
   2   3   1     3488.46     3493.16     47.93 o
   3   3   1      110.57      149.04     23.71 o
   4   3   1      379.30      374.18     18.58 o
   5   3   1       54.76      142.66     24.69 o
   6   3   1      118.65      122.59     26.34 o
   7   3   1      313.34      373.40     28.74 o
   8   3   1       12.44       75.84     21.89 o
   9   3   1       28.15       31.65     20.23 o
   0   4   1     2345.64     2470.74     57.54 o
   1   4   1      854.48     1229.01     61.68 o
   2   4   1     1615.42     1658.91     33.91 o
   3   4   1      928.11      931.03     34.13 o
   4   4   1     1458.75     1486.51     29.80 o
   5   4   1      358.40      390.80     26.44 o
   6   4   1      191.84      342.53     35.62 o
   7   4   1      257.31      232.64     28.27 o
   8   4   1       49.32       30.66     25.12 o
   9   4   1       63.98       52.50     20.87 o
   0   5   1      127.29      129.53     26.93 o
   1   5   1     1146.48     1403.68     39.47 o
   2   5   1      503.31      598.04     45.73 o
   3   5   1      135.04      144.40     14.53 o
   4   5   1       83.71       69.63     15.05 o
   5   5   1      379.14      376.96     27.64 o
   6   5   1       33.82      114.34     27.84 o
   7   5   1      173.04      179.51     26.89 o
   8   5   1        4.68       52.56     24.93 o
   9   5   1       12.31       19.12     22.91 o
   0   6   1        9.25        2.00     27.15 o
   1   6   1     2541.86     3021.67     45.66 o
   2   6   1       35.47       42.23     16.67 o
   3   6   1       92.70      116.48     14.40 o
   4   6   1      115.52      172.01     27.50 o
   5   6   1      338.06      361.08     28.85 o
   6   6   1       27.24       53.82     27.00 o
   7   6   1      154.03      118.44     26.16 o
   8   6   1       24.74       21.59     24.42 o
   0   7   1        0.06        9.76     27.08 o
   1   7   1      204.35      386.70     25.16 o
   2   7   1      557.91      679.26     21.32 o
   3   7   1      224.15      315.40     22.36 o
   4   7   1       18.04      117.35     28.05 o
   5   7   1      179.76      175.18     28.23 o
   6   7   1      224.83      210.25     27.68 o
   7   7   1        0.91      -15.98     25.02 o
   8   7   1        5.49       13.77     23.91 o
   0   8   1        0.04       73.53     30.17 o
   1   8   1       92.76       83.81     18.96 o
   2   8   1      211.43      226.79     20.85 o
   3   8   1      211.19      358.96     29.76 o
   4   8   1       98.52       67.45     26.81 o
   5   8   1      163.47      187.51     27.60 o
   6   8   1        9.54       67.07     26.39 o
   7   8   1        2.98        6.01     25.26 o
   0   9   1        0.80       20.09     31.03 o
   1   9   1      173.90      476.27     23.59 o
   2   9   1      107.77       88.67     27.80 o
   3   9   1      206.79      318.82     29.22 o
   4   9   1      214.53      224.80     28.21 o
   5   9   1        2.96       24.75     25.80 o
   6   9   1        4.51       26.37     25.03 o
   7   9   1       35.88       19.89     23.82 o
   0  10   1      126.41      242.59     29.55 o
   1  10   1      247.71      248.84     24.45 o
   2  10   1      113.20      231.77     28.39 o
   3  10   1      264.54      237.40     28.47 o
   4  10   1       26.41        3.28     26.29 o
   5  10   1       29.40       18.55     25.01 o
   6  10   1      115.64       79.30     24.11 o
   0  11   1       40.84       17.72     27.15 o
   1  11   1       13.84       60.74     26.05 o
   2  11   1        1.10        3.85     25.91 o
   3  11   1       38.60       20.35     25.87 o
   4  11   1      107.27       85.61     27.69 o
   5  11   1       14.00       34.00     24.60 o
   0  12   1       60.36      113.82     30.43 o
   1  12   1       73.17       28.17     27.06 o
   2  12   1       18.12       13.23     24.72 o
   3  12   1        0.13       -0.39     24.54 o
   1   0   2      834.11      731.71     21.52 o
   2   0   2      346.81      462.31     43.66 o
   3   0   2     1638.61     1747.33     21.01 o
   4   0   2      424.54      516.97     37.04 o
   5   0   2      114.64      171.58     31.16 o
   6   0   2      526.23      668.09     40.23 o
   7   0   2       34.29      154.60     27.52 o
   8   0   2        1.90       34.28     30.42 o
   9   0   2       18.52       -0.53     38.04 o
  10   0   2       28.69       42.20     54.49 o
   1   1   2     2713.32     2486.01     12.81 o
   2   1   2     3377.72     3108.17     18.80 o
   3   1   2       23.27       16.69     10.53 o
   4   1   2      306.37      414.67     32.12 o
   5   1   2      168.69      181.36     14.85 o
   6   1   2      518.53      488.25     19.68 o
   7   1   2      512.57      489.20     19.68 o
   8   1   2       25.73       49.13     23.15 o
   9   1   2       59.35      117.68     28.72 o
  10   1   2       28.42       11.33     38.24 o
   0   2   2      807.54      735.36     12.38 o
   1   2   2    17441.82    18830.76     78.97 o
   2   2   2     2386.22     2329.04     27.18 o
   3   2   2      332.90      287.24     16.16 o
   4   2   2       36.50      136.22     39.55 o
   5   2   2       38.81      260.66     48.95 o
   6   2   2      456.81      545.47     20.18 o
   7   2   2       30.02       94.25     27.00 o
   8   2   2       17.52       32.66     22.12 o
   9   2   2       41.87       44.87     23.75 o
   0   3   2     3220.67     3259.94     28.02 o
   1   3   2       46.95      209.97     29.99 o
   2   3   2     1730.77     1748.62     24.74 o
   3   3   2       54.57      126.39     25.06 o
   4   3   2       65.44       59.07     15.87 o
   5   3   2       75.30      137.19     24.63 o
   6   3   2      125.79      169.01     26.69 o
   7   3   2      131.28      126.31     26.90 o
   8   3   2       71.54       58.26     21.82 o
   9   3   2       36.72       47.71     20.06 o
   0   4   2     1394.92     1395.70     39.43 o
   1   4   2     3770.45     3847.42     23.44 o
   2   4   2      958.03     1010.27     49.97 o
   3   4   2      167.84      314.00     35.78 o
   4   4   2      486.42      683.60     42.41 o
   5   4   2      191.90      256.13     33.43 o
   6   4   2     1093.87     1074.93     32.36 o
   7   4   2      202.95      211.22     27.68 o
   8   4   2       45.27       27.69     24.28 o
   9   4   2       25.52       28.22     20.48 o
   0   5   2      453.19      546.05     28.86 o
   1   5   2      854.20     1074.79     58.41 o
   2   5   2      648.45      673.31     25.20 o
   3   5   2      312.10      269.70     22.71 o
   4   5   2      137.59      130.56     17.60 o
   5   5   2       97.39      161.43     26.73 o
   6   5   2       67.61      122.95     27.73 o
   7   5   2      181.24      166.15     26.78 o
   8   5   2      105.80       77.28     24.53 o
   9   5   2       41.45       54.34     23.08 o
   0   6   2      116.84      143.44     27.47 o
   1   6   2     1100.00     1811.06    102.77 o
   2   6   2      303.40      307.45     17.80 o
   3   6   2      437.86      408.12     30.23 o
   4   6   2      414.68      416.96     20.72 o
   5   6   2      225.06      254.36     28.29 o
   6   6   2      195.26      167.01     26.86 o
   7   6   2      139.99      119.52     26.09 o
   8   6   2       92.90       83.57     24.97 o
   0   7   2       14.04       15.44     26.98 o
   1   7   2      493.79      595.27     20.51 o
   2   7   2      793.63      888.51     22.23 o
   3   7   2      728.01      687.75     24.14 o
   4   7   2      224.56      232.72     28.35 o
   5   7   2      148.21      163.15     28.15 o
   6   7   2       11.18       62.96     26.47 o
   7   7   2        0.26       -6.29     24.98 o
   8   7   2       52.02       19.94     23.78 o
   0   8   2      681.63      741.86     33.57 o
   1   8   2       97.85      113.82     19.68 o
   2   8   2      197.68      194.63     20.50 o
   3   8   2      746.39      816.42     31.32 o
   4   8   2       12.69       26.56     26.98 o
   5   8   2      105.98      133.00     26.89 o
   6   8   2      158.25      102.43     25.93 o
   7   8   2       63.04       74.84     25.01 o
   0   9   2      191.02      175.12     31.90 o
   1   9   2      477.51      571.14     25.03 o
   2   9   2      113.17      119.79     27.46 o
   3   9   2      148.94      198.27     28.48 o
   4   9   2       74.59      116.49     27.86 o
   5   9   2       79.42       81.01     26.39 o
   6   9   2      104.63       92.80     25.36 o
   7   9   2       25.27       32.45     23.13 o
   0  10   2       42.73      101.80     28.33 o
   1  10   2        3.42       39.53     22.30 o
   2  10   2      165.11      143.12     27.17 o
   3  10   2       45.34      143.29     27.77 o
   4  10   2       57.80       87.82     26.48 o
   5  10   2       88.52       71.18     25.48 o
   6  10   2       89.93       78.78     24.77 o
   0  11   2       39.24       42.06     27.21 o
   1  11   2       24.43       52.14     25.73 o
   2  11   2       35.23       46.12     25.70 o
   3  11   2       69.39       45.92     25.42 o
   4  11   2        2.17      -11.58     27.14 o
   5  11   2      104.77       69.86     24.55 o
   0  12   2      197.21      174.34     37.55 o
   1  12   2       14.99       55.66     26.92 o
   2  12   2       30.78       30.59     24.72 o
   3  12   2       27.30      -18.13     24.08 o
   1   0   3      939.46      842.45      8.10 o
   2   0   3     4870.58     4863.91     70.02 o
   3   0   3     2527.75     2495.32     25.19 o
   4   0   3     6649.93     6898.65     83.60 o
   5   0   3      238.94      252.75     21.73 o
   6   0   3      548.61      488.27     28.29 o
   7   0   3        7.31       91.54     30.82 o
   8   0   3       94.13      118.28     32.16 o
   9   0   3       12.57      -17.05     37.06 o
  10   0   3        1.68       14.98     54.36 o
   0   1   3      620.82      383.50     15.24 o
   1   1   3     5537.58     5243.27     25.27 o
   2   1   3      628.88      635.27     11.11 o
   3   1   3     1968.80     2005.25     15.95 o
   4   1   3      788.31      866.66     50.54 o
   5   1   3      453.43      469.12     15.93 o
   6   1   3      640.26      648.76     22.86 o
   7   1   3      271.79      361.25     25.35 o
   8   1   3       23.20       38.95     23.05 o
   9   1   3       82.37       66.23     27.12 o
  10   1   3       76.20       54.16     39.05 o
   0   2   3       38.57       40.11      8.74 o
   1   2   3     5085.42     4703.20     18.26 o
   2   2   3      558.30      533.50      8.79 o
   3   2   3      265.32      215.59     12.87 o
   4   2   3     1857.45     1773.13     24.03 o
   5   2   3      556.74      599.78     21.82 o
   6   2   3      603.00      684.42     27.53 o
   7   2   3       70.51       82.22     18.80 o
   8   2   3        9.04       36.96     22.05 o
   9   2   3       24.62       29.28     24.37 o
   0   3   3     3860.70     3683.93     71.81 o
   1   3   3     2850.66     2751.20     22.52 o
   2   3   3     1746.21     1709.47     33.78 o
   3   3   3     1465.14     1552.30     28.71 o
   4   3   3      356.93      396.52     41.78 o
   5   3   3      448.95      477.75     25.61 o
   6   3   3      174.98      195.92     27.06 o
   7   3   3       64.92       72.40     26.27 o
   8   3   3       90.32       76.31     21.86 o
   9   3   3       32.92       53.10     21.30 o
   0   4   3       84.53      154.87     27.16 o
   1   4   3      824.42      923.51     35.41 o
   2   4   3     1532.48     1571.50     36.80 o
   3   4   3      354.35      397.59     25.28 o
   4   4   3      378.66      383.92     24.91 o
   5   4   3      338.63      342.92     26.53 o
   6   4   3      794.31      996.75     39.24 o
   7   4   3      165.96      193.18     27.47 o
   8   4   3       16.04       14.78     23.46 o
   9   4   3       18.48       36.52     20.27 o
   0   5   3       42.35       60.89     26.63 o
   1   5   3     2346.62     2337.31     27.14 o
   2   5   3      382.58      389.04     34.62 o
   3   5   3      237.71      175.76     29.25 o
   4   5   3       12.85       30.98     17.37 o
   5   5   3      211.03      238.33     26.86 o
   6   5   3      351.92      382.56     28.52 o
   7   5   3       30.17       69.05     26.11 o
   8   5   3       16.51       40.02     24.10 o
   9   5   3       72.96       45.64     22.78 o
   0   6   3        1.67      125.53     53.68 o
   1   6   3     2830.99     3233.47     26.66 o
   2   6   3       69.30       83.26     16.68 o
   3   6   3      412.63      394.74     58.02 o
   4   6   3      230.28      207.17     20.08 o
   5   6   3      356.58      338.74     28.69 o
   6   6   3       84.28       86.33     26.72 o
   7   6   3       10.51       28.55     25.54 o
   8   6   3      104.60       89.26     23.59 o
   0   7   3      242.55      232.54     27.83 o
   1   7   3      490.65      546.15     20.10 o
   2   7   3      460.57      597.03     35.15 o
   3   7   3      340.47      442.38     23.63 o
   4   7   3       51.00      100.13     27.61 o
   5   7   3      168.85      120.39     27.55 o
   6   7   3      357.64      265.92     28.11 o
   7   7   3        4.29        2.52     24.67 o
   8   7   3       42.97       37.86     24.30 o
   0   8   3      317.49      338.97     31.17 o
   1   8   3        8.23       22.66     19.38 o
   2   8   3      181.25      181.22     20.02 o
   3   8   3      230.28      333.58     29.15 o
   4   8   3        5.25        5.82     26.79 o
   5   8   3       99.79      117.38     26.53 o
   6   8   3       71.66       49.69     26.06 o
   7   8   3       63.76       42.17     24.63 o
   0   9   3      236.39      206.14     32.01 o
   1   9   3      300.68      337.09     21.68 o
   2   9   3       63.60       78.41     23.15 o
   3   9   3      299.92      310.53     28.58 o
   4   9   3      163.28      175.74     27.80 o
   5   9   3      219.65      247.92     27.24 o
   6   9   3       45.50       63.46     25.18 o
   7   9   3       35.08       58.78     23.41 o
   0  10   3       89.94      191.13     28.65 o
   1  10   3       16.46       53.66     21.92 o
   2  10   3       27.07       43.29     26.50 o
   3  10   3      319.93      299.86     28.51 o
   4  10   3      189.95      251.79     27.94 o
   5  10   3       89.17       77.66     25.48 o
   6  10   3       66.28       81.06     24.26 o
   0  11   3       41.09       75.54     27.24 o
   1  11   3       49.50       59.88     22.98 o
   2  11   3        7.77       47.53     25.41 o
   3  11   3       30.88       27.01     25.59 o
   4  11   3       24.62       -7.98     25.01 o
   5  11   3      100.50       60.92     25.15 o
   0  12   3        3.77       17.23     34.89 o
   1  12   3       90.77       73.59     28.01 o
   2  12   3       89.14       39.69     25.14 o
   3  12   3       29.33        5.31     24.10 o
   1   0   4     4579.86     4044.40     33.34 o
   2   0   4       13.61       36.48     11.40 o
   3   0   4      846.73      898.94     20.64 o
   4   0   4     3355.45     3753.75     91.75 o
   5   0   4        2.12       99.10     50.92 o
   6   0   4      199.81      170.64     25.75 o
   7   0   4      652.74      797.33     48.26 o
   8   0   4      538.37      490.44     55.32 o
   9   0   4       28.53       -9.71     37.34 o
  10   0   4        0.13        4.20     53.57 o
   0   1   4     1892.97     1556.57     24.55 o
   1   1   4     8917.48     8632.51     36.09 o
   2   1   4     4023.98     3802.34     25.68 o
   3   1   4      242.85      246.86     11.90 o
   4   1   4     1976.05     2127.48     56.16 o
   5   1   4      394.89      376.08     15.58 o
   6   1   4      397.46      377.77     17.57 o
   7   1   4     1027.47     1055.83     35.04 o
   8   1   4      145.49      176.07     24.54 o
   9   1   4       11.42        6.18     23.10 o
  10   1   4       16.60       16.54     37.93 o
   0   2   4     1055.05      908.98     14.08 o
   1   2   4     3969.63     3691.72     21.65 o
   2   2   4     1324.61     1254.59     12.39 o
   3   2   4      204.68      153.51     17.21 o
   4   2   4      616.89      587.89     33.81 o
   5   2   4      184.22      237.52     18.49 o
   6   2   4     1151.46     1204.78     20.94 o
   7   2   4      289.95      294.09     19.76 o
   8   2   4       13.39       56.68     21.64 o
   9   2   4       69.36       27.51     24.46 o
   0   3   4     1968.57     1879.14     23.24 o
   1   3   4     2245.43     2077.45     23.61 o
   2   3   4      144.20      176.46     23.90 o
   3   3   4      902.00      971.35     34.67 o
   4   3   4     1800.28     1973.73     29.67 o
   5   3   4      206.75      203.82     24.17 o
   6   3   4      706.50      655.27     28.55 o
   7   3   4      161.28      186.20     27.29 o
   8   3   4       88.85      126.70     21.78 o
   9   3   4      130.06       98.45     21.04 o
   0   4   4     7317.17     7157.48     42.86 o
   1   4   4      970.04      857.86     17.57 o
   2   4   4      227.65      180.98     17.19 o
   3   4   4      495.09      532.38     32.76 o
   4   4   4       81.36      102.11     23.27 o
   5   4   4        9.35       29.81     24.74 o
   6   4   4      598.18      607.84     29.41 o
   7   4   4      159.63      182.62     26.49 o
   8   4   4       76.30       42.06     23.94 o
   9   4   4        4.75       26.18     22.66 o
   0   5   4      457.02      445.72     27.63 o
   1   5   4      165.74      241.22     20.84 o
   2   5   4     1155.05     1086.29     40.26 o
   3   5   4       38.49       33.33     12.20 o
   4   5   4      115.27      120.12     24.86 o
   5   5   4       95.47       97.76     25.95 o
   6   5   4      456.67      476.86     28.80 o
   7   5   4      163.18      145.25     26.08 o
   8   5   4        0.85        1.84     23.94 o
   9   5   4       14.71       21.28     27.85 o
   0   6   4     1504.64     1615.25     33.03 o
   1   6   4      607.53      798.33     61.33 o
   2   6   4      340.20      377.65     17.24 o
   3   6   4     1548.64     1475.62     37.66 o
   4   6   4       47.50       46.14     19.62 o
   5   6   4      471.47      412.78     28.97 o
   6   6   4      394.88      345.42     28.06 o
   7   6   4       42.27       39.56     25.00 o
   8   6   4       32.36       25.93     23.42 o
   0   7   4      282.18      315.58     32.69 o
   1   7   4        3.39       39.52     17.59 o
   2   7   4      772.27      787.74     20.78 o
   3   7   4      405.56      373.15     22.92 o
   4   7   4      564.94      448.30     28.65 o
   5   7   4      110.58      149.15     26.88 o
   6   7   4       36.80       49.61     25.75 o
   7   7   4       14.11       26.93     24.83 o
   8   7   4       25.93       10.79     23.17 o
   0   8   4      141.87      194.89     29.81 o
   1   8   4       54.84       52.56     19.24 o
   2   8   4       39.77       27.14     22.46 o
   3   8   4      154.86      182.27     27.54 o
   4   8   4       91.13      104.18     26.89 o
   5   8   4      292.77      229.52     36.94 o
   6   8   4       93.92       74.45     25.87 o
   7   8   4       26.58       18.55     24.22 o
   0   9   4        5.18       62.62     27.29 o
   1   9   4       18.88      111.68     20.69 o
   2   9   4       11.80       66.43     23.15 o
   3   9   4       32.54       81.25     26.94 o
   4   9   4      127.10      118.17     27.18 o
   5   9   4      434.59      378.97     29.48 o
   6   9   4       33.43       21.99     24.29 o
   7   9   4       22.48       52.70     22.61 o
   0  10   4      239.24      351.49     29.42 o
   1  10   4      143.98      123.39     21.94 o
   2  10   4        6.08       39.70     26.30 o
   3  10   4       25.41       76.66     26.63 o
   4  10   4      169.06      205.40     27.97 o
   5  10   4      110.33       78.45     25.85 o
   6  10   4      126.40       97.47     24.36 o
   0  11   4      272.86      225.57     32.40 o
   1  11   4        7.28       31.40     23.14 o
   2  11   4       47.35       51.49     25.48 o
   3  11   4       54.16       16.20     25.26 o
   4  11   4       48.81       42.64     24.66 o
   5  11   4       85.99       83.75     25.26 o
   0  12   4       59.49       42.11     33.72 o
   1  12   4       28.52       13.01     24.30 o
   2  12   4       48.97       47.84     24.96 o
   3  12   4       12.41       36.97     24.66 o
   1   0   5     4831.06     4358.57     44.66 o
   2   0   5    14403.66    14509.09    142.81 o
   3   0   5      224.87      185.18     18.09 o
   4   0   5     1002.75     1028.78     49.09 o
   5   0   5     2161.96     2227.62     30.29 o
   6   0   5      634.08      609.09     28.07 o
   7   0   5     1069.41     1061.93     68.35 o
   8   0   5      171.29      113.22     31.36 o
   9   0   5       27.08       59.01     64.14 o
   0   1   5       53.29       50.55      8.38 o
   1   1   5    13355.91    13618.45     34.41 o
   2   1   5      223.39      197.18      9.30 o
   3   1   5       23.64       41.75     11.58 o
   4   1   5     2620.96     2746.17     54.94 o
   5   1   5      152.95      167.12     14.59 o
   6   1   5       48.39       56.27     16.29 o
   7   1   5      169.53      231.88     21.45 o
   8   1   5      769.97      699.38     32.64 o
   9   1   5       83.07       82.18     34.80 o
   0   2   5     4529.05     4035.54     74.15 o
   1   2   5     5043.25     4676.48     35.66 o
   2   2   5      450.51      479.08     10.21 o
   3   2   5      124.84      130.01     11.90 o
   4   2   5      149.31      159.37     27.80 o
   5   2   5      724.12      708.26     18.79 o
   6   2   5      616.17      642.97     25.98 o
   7   2   5      264.95      220.13     19.34 o
   8   2   5      111.34       98.62     22.04 o
   9   2   5        6.01       17.09     36.25 o
   0   3   5       33.78       27.03     16.74 o
   1   3   5     2413.88     2172.75     15.77 o
   2   3   5     1355.16     1211.32     28.42 o
   3   3   5     1011.84      926.64     36.48 o
   4   3   5      177.80      226.79     49.67 o
   5   3   5       69.52       93.11     23.19 o
   6   3   5       88.71      192.82     26.64 o
   7   3   5       83.70       89.93     25.42 o
   8   3   5      260.59      262.00     21.92 o
   9   3   5       21.21       35.54     26.57 o
   0   4   5     2303.37     2330.90     30.48 o
   1   4   5      653.11      679.26     22.35 o
   2   4   5      277.54      247.03     24.00 o
   3   4   5      697.89      691.12     25.05 o
   4   4   5       27.86       37.48     22.18 o
   5   4   5      264.44      263.71     25.59 o
   6   4   5       89.89      109.18     26.10 o
   7   4   5      181.35      165.85     26.49 o
   8   4   5       56.59       79.62     24.29 o
   9   4   5       12.38       32.22     25.95 o
   0   5   5      519.79      587.71     27.55 o
   1   5   5     2859.57     2660.41     27.15 o
   2   5   5      259.59      246.22     28.11 o
   3   5   5      422.54      368.21     17.73 o
   4   5   5      565.84      546.93     25.55 o
   5   5   5      396.44      358.42     27.31 o
   6   5   5      198.23      254.38     27.48 o
   7   5   5       24.42       30.64     24.83 o
   8   5   5       16.92       10.77     23.55 o
   9   5   5        5.40       48.63     28.56 o
   0   6   5       10.96      103.39     26.10 o
   1   6   5      106.65      150.20     18.45 o
   2   6   5      796.77      768.63     18.65 o
   3   6   5      371.89      490.20     41.48 o
   4   6   5       81.99       59.56     20.05 o
   5   6   5      234.97      334.40     28.61 o
   6   6   5       55.32      110.94     26.68 o
   7   6   5       32.15        9.76     24.44 o
   8   6   5       58.72       46.75     23.10 o
   0   7   5     1926.59     1872.73     36.03 o
   1   7   5       15.88       27.46     16.94 o
   2   7   5      207.97      201.12     18.66 o
   3   7   5       21.50       44.02     21.84 o
   4   7   5       10.70       60.40     26.57 o
   5   7   5      319.22      329.85     28.01 o
   6   7   5       97.14      115.43     25.62 o
   7   7   5       96.28       53.94     23.69 o
   8   7   5       47.76       31.41     29.22 o
   0   8   5       87.89      179.58     30.49 o
   1   8   5       78.39       68.11     19.17 o
   2   8   5      126.94      118.27     22.98 o
   3   8   5      119.48      126.97     23.26 o
   4   8   5      410.50      375.72     28.61 o
   5   8   5       36.18       72.32     26.22 o
   6   8   5       26.91       30.75     25.04 o
   7   8   5       92.85       88.46     23.74 o
   0   9   5      265.28      233.94     27.80 o
   1   9   5      273.19      333.99     21.21 o
   2   9   5      198.16      178.11     24.19 o
   3   9   5      186.93      148.01     27.12 o
   4   9   5        1.41       43.53     26.49 o
   5   9   5      237.14      281.18     27.57 o
   6   9   5       48.50       42.63     24.00 o
   7   9   5       51.93       38.41     22.69 o
   0  10   5      736.92      667.39     48.87 o
   1  10   5       13.10       43.71     21.75 o
   2  10   5       75.26       85.75     25.66 o
   3  10   5       63.72       80.48     26.15 o
   4  10   5      121.66       88.15     26.28 o
   5  10   5      108.50      119.27     25.84 o
   6  10   5       63.59       78.69     27.49 o
   0  11   5        0.30       78.32     31.23 o
   1  11   5       31.85       35.74     22.68 o
   2  11   5       77.45       69.00     25.52 o
   3  11   5       35.20       20.77     25.32 o
   4  11   5        3.01       39.81     24.94 o
   5  11   5       68.89       44.47     23.64 o
   0  12   5        6.11       14.40     33.57 o
   1  12   5       43.23       33.26     22.00 o
   2  12   5       99.21       63.25     25.37 o
   3  12   5       74.30       33.71     24.89 o
   0   0   6       72.95       90.74     17.26 o
   1   0   6     1868.81     1517.78     35.29 o
   2   0   6      960.33      884.04     18.35 o
   3   0   6      919.32      893.41     21.07 o
   4   0   6      687.72      807.74     24.23 o
   5   0   6      611.60      694.57     41.30 o
   6   0   6       14.41       43.27     24.71 o
   7   0   6      876.35      955.13     47.24 o
   8   0   6        0.28        9.43     29.43 o
   9   0   6       13.09       37.82     64.70 o
   0   1   6     1060.75      882.17     21.83 o
   1   1   6    12860.85    12772.67     33.70 o
   2   1   6      225.30      177.39      8.82 o
   3   1   6     2280.75     2188.66     17.46 o
   4   1   6     2352.81     2413.01     38.57 o
   5   1   6       24.77       33.52     14.37 o
   6   1   6      346.18      338.44     17.43 o
   7   1   6      735.65      690.38     22.51 o
   8   1   6      170.81      215.12     22.67 o
   9   1   6       61.87       68.36     34.92 o
   0   2   6      124.49       90.48     12.90 o
   1   2   6     6813.16     6359.66     32.73 o
   2   2   6     3973.56     3615.32     19.12 o
   3   2   6      160.48      153.10     13.72 o
   4   2   6      722.95      680.06     13.32 o
   5   2   6      109.69      158.93     19.16 o
   6   2   6      143.00      196.98     24.28 o
   7   2   6       69.60       94.19     22.72 o
   8   2   6        3.46       29.22     21.20 o
   9   2   6      165.70      113.66     36.93 o
   0   3   6      177.20      177.49     20.55 o
   1   3   6      772.18      726.12     13.67 o
   2   3   6     1195.06      958.49     30.94 o
   3   3   6     1878.94     1747.87     27.38 o
   4   3   6     1187.03     1112.13     30.10 o
   5   3   6      160.23      210.85     23.36 o
   6   3   6      925.12      939.01     33.94 o
   7   3   6       98.42       73.53     25.18 o
   8   3   6      482.85      476.88     22.83 o
   9   3   6       10.54       -1.31     27.09 o
   0   4   6      731.90      701.08     25.56 o
   1   4   6     1235.95     1100.68     21.62 o
   2   4   6      200.97      167.12     22.62 o
   3   4   6      261.93      286.39     26.63 o
   4   4   6      129.42      111.96     22.23 o
   5   4   6      821.08      798.58     31.82 o
   6   4   6       81.63       57.78     25.15 o
   7   4   6      107.53       60.51     25.00 o
   8   4   6      172.03      117.09     24.14 o
   9   4   6       81.25       64.72     25.96 o
   0   5   6       18.88       18.69     24.77 o
   1   5   6      260.14      253.39     18.37 o
   2   5   6      608.04      539.17     24.76 o
   3   5   6       42.41       49.26     13.49 o
   4   5   6      232.21      261.21     24.57 o
   5   5   6      178.70      211.32     26.01 o
   6   5   6      157.45      180.44     26.31 o
   7   5   6       47.66       28.18     24.69 o
   8   5   6       64.78       47.77     28.94 o
   9   5   6      151.22      155.14     27.48 o
   0   6   6      374.99      395.67     40.34 o
   1   6   6      778.48      755.71     18.69 o
   2   6   6       75.05      104.47     18.00 o
   3   6   6      592.61      538.54     20.15 o
   4   6   6       54.39       52.50     20.00 o
   5   6   6      324.81      347.13     28.32 o
   6   6   6      408.08      349.40     27.35 o
   7   6   6       51.86       42.04     24.30 o
   8   6   6       28.94       28.43     28.93 o
   0   7   6       14.95       94.57     36.55 o
   1   7   6       82.98       63.74     17.24 o
   2   7   6      772.31      771.17     20.35 o
   3   7   6       32.66       55.73     21.86 o
   4   7   6      342.48      307.70     27.18 o
   5   7   6      266.40      329.75     27.74 o
   6   7   6      182.14      200.51     26.28 o
   7   7   6        4.69       -2.99     24.00 o
   8   7   6       28.76       13.61     28.34 o
   0   8   6      757.40      802.87     29.47 o
   1   8   6       81.59       71.84     18.87 o
   2   8   6      161.66      178.21     23.43 o
   3   8   6      151.31      148.42     23.56 o
   4   8   6      215.07      238.17     27.56 o
   5   8   6       87.32       46.28     25.73 o
   6   8   6       81.91       91.45     25.02 o
   7   8   6       30.36       47.55     22.66 o
   0   9   6        4.14       60.63     26.65 o
   1   9   6      619.74      646.20     24.99 o
   2   9   6       12.09       51.05     23.59 o
   3   9   6        5.68       28.44     25.88 o
   4   9   6      207.80      204.58     26.64 o
   5   9   6       26.78       63.31     25.22 o
   6   9   6       18.61       14.75     23.88 o
   0  10   6        2.12       89.62     30.07 o
   1  10   6       53.03       78.03     21.65 o
   2  10   6        8.54       -6.67     25.37 o
   3  10   6        9.21       33.00     24.83 o
   4  10   6       28.60       20.14     25.31 o
   5  10   6       92.42       70.58     24.73 o
   6  10   6       30.63       19.71     23.07 o
   0  11   6       16.33       19.97     29.77 o
   1  11   6       18.45       30.29     22.05 o
   2  11   6        3.14       -6.61     24.24 o
   3  11   6       14.55       46.45     24.77 o
   4  11   6       17.17       24.75     24.55 o
   0  12   6       19.47       37.80     34.31 o
   1  12   6        7.31       25.57     21.26 o
   2  12   6      138.47      103.79     25.18 o
   3  12   6        1.57        9.11     24.03 o
   1   0   7      732.38      742.82     13.52 o
   2   0   7        8.44        9.37     10.75 o
   3   0   7       67.27       75.04     18.71 o
   4   0   7       51.39       68.90     20.38 o
   5   0   7      776.33      863.59     24.67 o
   6   0   7       94.63       86.77     22.39 o
   7   0   7       29.86       83.77     26.44 o
   8   0   7       42.21       34.39     27.61 o
   9   0   7        0.03       32.42     65.43 o
   0   1   7     3631.56     2961.90     53.39 o
   1   1   7     1838.40     1718.81     12.56 o
   2   1   7     1933.26     1634.27     13.34 o
   3   1   7     2687.55     2618.16     33.63 o
   4   1   7      229.39      248.56     19.73 o
   5   1   7      448.05      431.33     16.22 o
   6   1   7      372.17      388.31     17.59 o
   7   1   7      380.98      343.10     20.47 o
   8   1   7       46.25       45.92     20.65 o
   9   1   7       92.50       48.75     34.61 o
   0   2   7      170.74      150.46     12.15 o
   1   2   7     1697.26     1556.45     10.67 o
   2   2   7      483.04      405.05     13.08 o
   3   2   7     1565.73     1550.78     42.63 o
   4   2   7       53.26       41.21     14.16 o
   5   2   7      131.62      136.35     15.70 o
   6   2   7      214.48      223.18     22.93 o
   7   2   7      186.51      167.96     22.43 o
   8   2   7      138.00      105.10     24.81 o
   9   2   7      105.18       96.43     31.39 o
   0   3   7     1274.61     1102.76     35.06 o
   1   3   7     2767.61     2570.24     21.44 o
   2   3   7      630.37      520.41     27.92 o
   3   3   7       58.28       68.03     15.06 o
   4   3   7       98.06      104.22     14.77 o
   5   3   7      709.75      627.27     24.86 o
   6   3   7      333.33      330.63     25.58 o
   7   3   7        3.76       35.96     24.19 o
   8   3   7       37.02      106.30     24.90 o
   9   3   7       73.94       36.20     31.65 o
   0   4   7      390.17      375.17     28.96 o
   1   4   7     1824.81     1724.21     26.04 o
   2   4   7     1651.45     1472.90     44.36 o
   3   4   7      608.57      562.83     18.29 o
   4   4   7      257.89      240.96     22.55 o
   5   4   7       79.45       96.02     23.75 o
   6   4   7       87.42       84.17     24.70 o
   7   4   7       90.23       89.78     24.56 o
   8   4   7       23.38       37.81     29.15 o
   9   4   7      110.77       89.17     29.03 o
   0   5   7      223.97      244.15     29.41 o
   1   5   7      633.85      607.79     16.97 o
   2   5   7      650.33      617.64     40.77 o
   3   5   7      354.76      306.16     18.45 o
   4   5   7      190.07      211.91     23.80 o
   5   5   7       18.85      153.13     39.09 o
   6   5   7      232.43      194.11     25.94 o
   7   5   7       18.68       29.56     23.28 o
   8   5   7       24.88       12.93     29.46 o
   9   5   7      103.00       74.22     26.48 o
   0   6   7     1623.41     1654.73     32.12 o
   1   6   7      700.69      696.52     18.21 o
   2   6   7      361.81      347.77     16.81 o
   3   6   7      141.87      118.44     15.23 o
   4   6   7       51.42       49.98     19.80 o
   5   6   7      256.37      306.56     27.00 o
   6   6   7      128.47      226.44     30.99 o
   7   6   7       36.30       28.55     23.17 o
   8   6   7       44.95       18.46     28.77 o
   0   7   7      119.50      156.09     26.04 o
   1   7   7      191.41      166.65     17.81 o
   2   7   7      199.56      267.55     24.20 o
   3   7   7      441.13      429.10     23.76 o
   4   7   7       41.11       83.44     21.72 o
   5   7   7      455.31      425.11     27.81 o
   6   7   7      376.47      363.14     26.82 o
   7   7   7       20.47       -1.95     23.06 o
   8   7   7       52.42        8.62     27.63 o
   0   8   7       98.80      158.45     33.72 o
   1   8   7      209.01      209.98     19.26 o
   2   8   7      114.85      138.08     21.81 o
   3   8   7       23.00       37.76     22.57 o
   4   8   7      313.02      311.22     27.77 o
   5   8   7       20.66       17.94     24.47 o
   6   8   7       17.15       28.42     23.31 o
   7   8   7       48.95       14.70     23.42 o
   0   9   7      409.11      380.54     37.06 o
   1   9   7      594.92      683.59     24.79 o
   2   9   7      151.86      128.50     23.31 o
   3   9   7       26.88       37.53     25.95 o
   4   9   7      102.99      147.38     25.79 o
   5   9   7       32.40       26.94     24.61 o
   6   9   7        8.52       34.85     23.51 o
   0  10   7       10.97       53.04     33.87 o
   1  10   7       27.25       29.45     20.77 o
   2  10   7       10.15       19.51     25.20 o
   3  10   7       36.78       51.48     25.43 o
   4  10   7       24.37        6.43     24.08 o
   5  10   7       13.86       15.15     23.91 o
   6  10   7        1.89       -0.07     23.18 o
   0  11   7        0.02       49.73     30.27 o
   1  11   7       18.21       19.68     20.41 o
   2  11   7       21.71       49.60     24.51 o
   3  11   7      164.41      131.33     25.25 o
   4  11   7       30.28       25.58     24.04 o
   0  12   7       14.91       26.24     33.56 o
   1  12   7       98.92       68.55     23.92 o
   2  12   7       35.98       55.67     25.96 o
   0   0   8      495.67      506.54     22.58 o
   1   0   8     1506.84     1334.60     15.35 o
   2   0   8     1126.18     1000.60     20.93 o
   3   0   8        0.31       28.44     19.21 o
   4   0   8     2538.41     2729.47     29.44 o
   5   0   8      260.63      284.78     21.97 o
   6   0   8       63.73       48.27     22.13 o
   7   0   8      465.46      448.23     27.72 o
   8   0   8       15.11        4.78     41.94 o
   9   0   8      148.08      107.75     67.95 o
   0   1   8     6902.11     6412.31    100.17 o
   1   1   8     1466.45     1267.02     12.93 o
   2   1   8     1138.81      959.23     15.37 o
   3   1   8     1045.89      996.33     31.24 o
   4   1   8      795.89      735.58     17.93 o
   5   1   8     1078.48      991.57     18.14 o
   6   1   8      236.16      278.94     16.86 o
   7   1   8      104.03      104.72     19.28 o
   8   1   8       14.35       17.53     28.26 o
   9   1   8        2.62        2.91     34.49 o
   0   2   8     1783.88     1564.28     16.66 o
   1   2   8      669.63      620.10      8.23 o
   2   2   8     1076.68     1020.68     19.68 o
   3   2   8     3219.39     3132.50     46.05 o
   4   2   8      216.00      222.95     15.35 o
   5   2   8       36.06       44.25     14.78 o
   6   2   8        7.05       16.81     21.81 o
   7   2   8      185.77      167.25     21.84 o
   8   2   8       50.81       81.57     28.66 o
   9   2   8        9.00       30.78     31.06 o
   0   3   8      223.32      202.90     17.03 o
   1   3   8      546.18      569.40     13.27 o
   2   3   8      231.24      212.62     11.97 o
   3   3   8      370.35      350.11     16.28 o
   4   3   8      504.94      468.12     16.84 o
   5   3   8      474.29      445.53     21.41 o
   6   3   8      269.67      259.46     24.55 o
   7   3   8      305.77      277.90     24.65 o
   8   3   8        8.24       10.53     28.95 o
   9   3   8       13.83        9.63     31.37 o
   0   4   8     2807.10     2833.57     34.60 o
   1   4   8     1133.81     1224.49     19.39 o
   2   4   8      255.57      227.83     17.44 o
   3   4   8       26.64       22.25     15.46 o
   4   4   8      270.25      242.09     21.94 o
   5   4   8      130.62      134.96     23.32 o
   6   4   8       44.87       78.98     24.47 o
   7   4   8       10.45       28.99     22.83 o
   8   4   8       47.31       46.36     28.91 o
   9   4   8       62.60       59.06     28.67 o
   0   5   8      845.69      856.91     31.89 o
   1   5   8      255.21      264.42     18.78 o
   2   5   8     2040.87     1934.20     45.54 o
   3   5   8       11.48       23.15     15.63 o
   4   5   8      653.43      577.96     25.12 o
   5   5   8     1285.90     1291.91     41.80 o
   6   5   8      193.58      212.82     25.32 o
   7   5   8      207.22      190.16     35.20 o
   8   5   8       40.02        2.54     28.57 o
   9   5   8       59.23       13.57     25.54 o
   0   6   8        0.12       23.24     22.80 o
   1   6   8      151.49      208.44     16.36 o
   2   6   8      590.95      574.82     16.04 o
   3   6   8      150.20      151.45     15.96 o
   4   6   8       13.94       15.26     19.94 o
   5   6   8      210.85      190.76     25.47 o
   6   6   8      709.19      624.19     32.64 o
   7   6   8       11.61       47.60     23.05 o
   8   6   8        8.63       19.24     28.09 o
   0   7   8       50.89       79.29     25.87 o
   1   7   8      223.49      237.75     17.66 o
   2   7   8       15.60       59.70     18.49 o
   3   7   8        5.40       43.76     21.70 o
   4   7   8      599.25      506.50     25.01 o
   5   7   8      254.95      220.50     25.94 o
   6   7   8       66.34      101.06     24.42 o
   7   7   8       18.79       16.38     29.64 o
   8   7   8       14.99       18.68     28.23 o
   0   8   8     1150.54     1111.04     47.40 o
   1   8   8       49.69      105.73     18.73 o
   2   8   8      577.60      603.80     29.69 o
   3   8   8      119.74       95.03     22.26 o
   4   8   8      148.95      133.14     26.40 o
   5   8   8       68.51       47.90     25.00 o
   6   8   8        5.45       25.15     22.91 o
   7   8   8       16.75       14.97     29.91 o
   0   9   8      182.98      240.39     31.56 o
   1   9   8      795.57      836.15     43.27 o
   2   9   8      106.12      113.78     21.53 o
   3   9   8       90.51      112.44     24.96 o
   4   9   8       47.16       50.30     24.69 o
   5   9   8       53.30       65.62     24.68 o
   6   9   8      133.34       97.48     23.63 o
   0  10   8      274.58      250.76     35.44 o
   1  10   8      109.38      111.56     21.69 o
   2  10   8       73.09       59.94     25.10 o
   3  10   8       56.23       46.20     24.52 o
   4  10   8       37.72       34.86     23.89 o
   5  10   8       16.00        9.14     23.68 o
   0  11   8      156.09      105.79     29.87 o
   1  11   8        9.67       13.00     23.71 o
   2  11   8       18.26       44.60     23.95 o
   3  11   8        3.66       10.96     23.27 o
   4  11   8       23.80       37.71     23.59 o
   0  12   8       33.07       14.40     33.44 o
   1  12   8       36.77       74.84     26.74 o
   2  12   8       30.20       25.80     25.05 o
   1   0   9        6.94       15.32     10.10 o
   2   0   9       15.98        8.30     18.37 o
   3   0   9     5807.18     5933.08     97.17 o
   4   0   9      804.16      869.02     21.56 o
   5   0   9      564.26      589.95     22.06 o
   6   0   9      272.75      261.75     22.34 o
   7   0   9      139.59      182.16     30.36 o
   8   0   9       19.13       32.05     41.37 o
   9   0   9        0.32        0.33     63.29 o
   0   1   9        0.49        4.98     12.37 o
   1   1   9     4137.78     3626.46     30.75 o
   2   1   9     1350.14     1296.41     13.81 o
   3   1   9      728.03      695.38     31.16 o
   4   1   9      508.69      475.52     16.23 o
   5   1   9      144.51      154.95     14.72 o
   6   1   9        9.53       17.73     15.55 o
   7   1   9      166.60      194.08     19.04 o
   8   1   9       28.10       55.69     29.41 o
   9   1   9       46.68       81.44     35.20 o
   0   2   9     1239.30     1131.41     78.48 o
   1   2   9     2483.01     2277.30     22.47 o
   2   2   9      738.18      688.55     22.71 o
   3   2   9     4248.17     4265.58     36.23 o
   4   2   9     1075.98     1161.94     18.54 o
   5   2   9      128.33      119.47     15.51 o
   6   2   9      290.96      267.23     23.62 o
   7   2   9      121.91      134.00     20.75 o
   8   2   9      195.56      159.70     28.65 o
   9   2   9       54.01       74.42     31.28 o
   0   3   9     3762.90     3687.69     28.04 o
   1   3   9      417.93      448.67     17.99 o
   2   3   9     1379.42     1271.99     23.58 o
   3   3   9      803.62      726.34     31.39 o
   4   3   9      112.36       73.07     20.25 o
   5   3   9      305.05      307.46     16.96 o
   6   3   9       48.89       56.16     22.25 o
   7   3   9      108.31      147.21     27.83 o
   8   3   9      281.84      299.91     31.16 o
   9   3   9       75.72       64.37     32.94 o
   0   4   9      511.90      562.78     37.77 o
   1   4   9      756.47      747.69     16.13 o
   2   4   9      392.72      371.30     12.37 o
   3   4   9      132.52      142.00     16.47 o
   4   4   9      210.24      206.66     14.27 o
   5   4   9      140.25      151.47     22.78 o
   6   4   9      676.42      595.81     26.79 o
   7   4   9       56.94       60.66     29.76 o
   8   4   9       64.51       64.77     27.24 o
   9   4   9       63.42       36.78     28.23 o
   0   5   9     1273.07     1188.30     37.65 o
   1   5   9      914.35      808.23     16.84 o
   2   5   9      648.62      656.37     23.07 o
   3   5   9        6.91       25.90     16.21 o
   4   5   9      195.53      262.23     22.85 o
   5   5   9      524.46      580.41     45.53 o
   6   5   9       58.11       88.37     23.84 o
   7   5   9       21.38       53.99     30.52 o
   8   5   9       15.98       -2.92     28.47 o
   0   6   9       33.89      102.69     38.36 o
   1   6   9      299.22      299.26     16.23 o
   2   6   9       94.25       99.25     12.75 o
   3   6   9      328.10      286.41     17.31 o
   4   6   9      105.28       63.57     19.96 o
   5   6   9      139.20      161.51     24.03 o
   6   6   9      134.42      167.87     24.55 o
   7   6   9       94.65       99.16     29.73 o
   8   6   9       17.58       10.41     28.49 o
   0   7   9      534.17      526.41     27.64 o
   1   7   9      333.87      300.18     17.90 o
   2   7   9      355.17      380.34     21.11 o
   3   7   9      310.43      306.01     22.71 o
   4   7   9       13.29       95.44     21.78 o
   5   7   9       62.65       81.16     24.78 o
   6   7   9      219.26      191.99     24.29 o
   7   7   9      115.89       94.14     30.02 o
   8   7   9       32.86       23.39     28.90 o
   0   8   9      732.56      743.40     41.90 o
   1   8   9      476.13      502.57     20.09 o
   2   8   9      132.89      172.29     21.24 o
   3   8   9       22.17       24.89     21.90 o
   4   8   9      341.36      318.12     26.88 o
   5   8   9       49.15       34.79     23.78 o
   6   8   9       80.93       64.02     22.78 o
   7   8   9       32.60       25.22     28.67 o
   0   9   9      274.78      316.68     38.52 o
   1   9   9      347.76      342.62     22.61 o
   2   9   9       50.43       75.58     21.06 o
   3   9   9       96.49       97.30     24.25 o
   4   9   9       54.35       93.36     24.64 o
   5   9   9        5.73       22.26     22.97 o
   6   9   9       84.83       73.23     29.29 o
   0  10   9        0.24       39.11     32.31 o
   1  10   9      113.33      104.72     20.91 o
   2  10   9      128.53      136.30     25.16 o
   3  10   9        1.24        5.53     23.98 o
   4  10   9       29.39       21.82     23.37 o
   5  10   9        7.64       13.86     22.71 o
   0  11   9      227.15      237.59     31.44 o
   1  11   9      112.47       78.75     21.66 o
   2  11   9        5.51       28.20     23.20 o
   3  11   9        5.32       27.47     23.35 o
   4  11   9       44.52       53.85     23.52 o
   0  12   9       14.06        7.12     33.28 o
   1  12   9      312.98      236.65     34.52 o
   2  12   9       17.23       49.45     29.79 o
   0   0  10     3176.42     2821.85     34.21 o
   1   0  10      129.92      116.62     15.26 o
   2   0  10      215.40      184.52     22.22 o
   3   0  10     3973.86     3869.57    117.05 o
   4   0  10       17.03       29.70     16.49 o
   5   0  10      145.59      114.67     18.81 o
   6   0  10       22.30       34.16     20.91 o
   7   0  10      240.46      182.47     46.30 o
   8   0  10        8.34       41.18     43.13 o
   9   0  10       22.42       24.18     69.61 o
   0   1  10     1256.26     1160.54     18.69 o
   1   1  10      224.70      230.63     13.52 o
   2   1  10      142.36      132.49     15.17 o
   3   1  10     1734.86     1669.64     52.37 o
   4   1  10      218.97      193.60     15.57 o
   5   1  10      494.38      516.43     15.74 o
   6   1  10      132.25      141.66     15.71 o
   7   1  10      228.56      216.54     24.53 o
   8   1  10       20.55       -1.58     29.99 o
   9   1  10       70.61       49.41     38.07 o
   0   2  10     4263.84     3894.69     54.56 o
   1   2  10      897.08      932.86     32.35 o
   2   2  10      233.33      242.05     10.46 o
   3   2  10      840.03      904.61     18.37 o
   4   2  10      395.96      430.59     20.39 o
   5   2  10      316.94      302.76     17.34 o
   6   2  10      262.76      254.20     20.26 o
   7   2  10      150.84      154.59     29.77 o
   8   2  10       53.15       75.85     28.37 o
   9   2  10       38.12       33.46     31.37 o
   0   3  10        2.32       68.52     27.78 o
   1   3  10     1685.40     1765.53     34.12 o
   2   3  10      359.91      343.74     15.29 o
   3   3  10      278.81      272.51     15.92 o
   4   3  10       65.78       56.42     10.86 o
   5   3  10      292.93      284.82     17.22 o
   6   3  10       85.69       85.78     21.59 o
   7   3  10       77.30      112.71     30.74 o
   8   3  10       39.07       85.87     29.62 o
   9   3  10       30.44       12.27     32.13 o
   0   4  10     1971.17     1926.70     55.76 o
   1   4  10      316.02      322.30     14.45 o
   2   4  10       70.06      104.97     14.60 o
   3   4  10      893.58      904.42     23.29 o
   4   4  10       28.77       45.74     14.16 o
   5   4  10       78.60      103.51     21.88 o
   6   4  10       77.95       75.47     22.27 o
   7   4  10       54.15       33.83     29.56 o
   8   4  10       10.89       28.74     26.61 o
   9   4  10       61.96       65.45     29.06 o
   0   5  10      298.27      272.63     21.31 o
   1   5  10      232.91      223.21     14.51 o
   2   5  10       98.35      132.15     14.64 o
   3   5  10       17.00       53.85     16.69 o
   4   5  10      377.39      350.50     22.68 o
   5   5  10       85.12      115.77     22.72 o
   6   5  10       88.37       82.13     23.52 o
   7   5  10      187.81      150.73     30.87 o
   8   5  10       43.32       14.10     28.27 o
   0   6  10      800.65      762.66     38.40 o
   1   6  10      872.24      898.40     18.21 o
   2   6  10      340.46      378.50     13.98 o
   3   6  10      101.62      106.04     16.77 o
   4   6  10       38.18       63.29     20.31 o
   5   6  10       64.67       80.60     22.97 o
   6   6  10      105.05      127.63     22.56 o
   7   6  10       73.98       58.54     29.61 o
   8   6  10       68.19       62.06     28.89 o
   0   7  10      208.31      200.77     25.04 o
   1   7  10      297.79      307.41     17.78 o
   2   7  10      152.96      164.29     17.38 o
   3   7  10      177.12      219.00     22.43 o
   4   7  10      508.37      441.56     23.41 o
   5   7  10      101.72       68.67     23.10 o
   6   7  10       50.03       85.12     22.40 o
   7   7  10       38.89       38.94     29.22 o
   0   8  10      296.44      424.52     29.29 o
   1   8  10      470.61      484.09     19.61 o
   2   8  10      131.04       96.33     20.51 o
   3   8  10       91.70       91.47     22.00 o
   4   8  10       61.64       86.25     24.24 o
   5   8  10       83.68       99.59     24.09 o
   6   8  10       77.70       68.04     29.83 o
   7   8  10       21.81       42.71     29.82 o
   0   9  10       69.18       68.27     27.55 o
   1   9  10       99.46      181.20     23.70 o
   2   9  10      125.64      139.23     20.67 o
   3   9  10       13.14       30.09     23.48 o
   4   9  10      104.27      108.84     23.66 o
   5   9  10      113.90       88.42     23.52 o
   6   9  10        6.25       16.75     29.13 o
   0  10  10      104.83       92.95     32.88 o
   1  10  10       96.89       86.05     19.99 o
   2  10  10       57.54       55.46     21.56 o
   3  10  10       61.95       73.92     23.57 o
   4  10  10      108.34       73.81     23.36 o
   5  10  10       38.39       17.66     22.16 o
   0  11  10        7.37       65.38     34.51 o
   1  11  10       20.90       32.25     27.08 o
   2  11  10      114.46       82.90     23.17 o
   3  11  10       24.47       11.65     23.27 o
   4  11  10       48.58       46.57     22.28 o
   0  12  10        3.10      -11.02     33.98 o
   1  12  10       39.04       83.22     28.81 o
   2  12  10      114.13       70.47     42.90 o
   1   0  11       70.61      100.17     16.72 o
   2   0  11       11.73       36.52     22.52 o
   3   0  11       35.23       27.53     10.09 o
   4   0  11        5.26       29.84     14.95 o
   5   0  11      153.97      161.26     18.52 o
   6   0  11        4.22       22.05     20.28 o
   7   0  11       34.20       29.29     44.47 o
   8   0  11       95.68       81.44     42.03 o
   9   0  11        1.52       21.75     38.33 o
   0   1  11      149.06      138.73     24.76 o
   1   1  11     2224.52     2113.28     19.65 o
   2   1  11      267.49      233.15     26.27 o
   3   1  11      141.31      149.22      7.91 o
   4   1  11      240.42      255.94     12.75 o
   5   1  11       46.55       49.51     13.94 o
   6   1  11       87.26      115.34     17.95 o
   7   1  11        8.94       40.00     27.76 o
   8   1  11       15.35       18.68     31.37 o
   9   1  11       76.82       84.38     36.00 o
   0   2  11      168.99      276.57     79.25 o
   1   2  11      765.91      701.91     10.45 o
   2   2  11     1118.76     1101.05     31.92 o
   3   2  11      266.72      255.35     12.15 o
   4   2  11      760.98      805.69     15.25 o
   5   2  11      104.08      120.80     15.95 o
   6   2  11      260.18      246.98     19.06 o
   7   2  11      124.67      134.21     29.59 o
   8   2  11       88.62      104.08     32.68 o
   9   2  11      114.41      124.38     32.31 o
   0   3  11      106.46      471.97    106.80 o
   1   3  11      200.61      191.01     15.89 o
   2   3  11      185.43      193.62     12.75 o
   3   3  11     1089.59      954.36     26.31 o
   4   3  11       24.77       34.77      9.77 o
   5   3  11      404.76      341.49     20.68 o
   6   3  11       82.94       79.75     20.62 o
   7   3  11       99.59      106.09     30.56 o
   8   3  11       62.57       88.80     29.52 o
   9   3  11        6.71       -1.28     31.85 o
   0   4  11       66.19      117.62     27.96 o
   1   4  11      996.88      976.53     16.37 o
   2   4  11      567.05      635.76     16.24 o
   3   4  11      281.07      253.97     25.09 o
   4   4  11      221.21      176.73     15.12 o
   5   4  11      287.54      308.25     22.35 o
   6   4  11      191.79      215.50     30.00 o
   7   4  11       30.20       24.51     28.83 o
   8   4  11       45.08       34.20     29.41 o
   9   4  11       28.82       33.95     31.52 o
   0   5  11        6.21       54.71     19.26 o
   1   5  11       68.79      100.22     14.92 o
   2   5  11       62.03       69.78     14.23 o
   3   5  11      577.58      541.80     19.23 o
   4   5  11      373.57      328.53     22.20 o
   5   5  11       77.24       75.74     21.06 o
   6   5  11      287.45      279.98     31.60 o
   7   5  11       14.90       50.76     29.27 o
   8   5  11      201.49      155.26     29.75 o
   0   6  11       61.62       84.02     21.66 o
   1   6  11      663.05      664.82     18.66 o
   2   6  11      245.39      308.45     24.45 o
   3   6  11      183.18      200.05     17.41 o
   4   6  11      901.84      797.30     27.45 o
   5   6  11      100.55       86.08     22.00 o
   6   6  11       20.59       41.61     28.90 o
   7   6  11        2.12       13.27     28.95 o
   8   6  11       46.13       36.03     28.11 o
   0   7  11        4.29       46.93     23.95 o
   1   7  11      415.85      435.52     19.49 o
   2   7  11      609.43      573.73     18.79 o
   3   7  11      781.61      710.21     27.23 o
   4   7  11       15.05       37.79     20.68 o
   5   7  11       53.79       49.66     22.39 o
   6   7  11      230.40      240.69     31.01 o
   7   7  11        9.52      -10.05     28.86 o
   0   8  11      427.52      401.04     28.12 o
   1   8  11      150.34      137.50     19.25 o
   2   8  11        9.13       31.09     16.93 o
   3   8  11       10.39       46.41     21.40 o
   4   8  11      111.51      112.61     23.82 o
   5   8  11       92.74       85.48     22.79 o
   6   8  11      143.59      124.08     29.98 o
   7   8  11      100.71      109.09     29.90 o
   0   9  11       15.71       38.74     26.12 o
   1   9  11      345.44      363.12     23.85 o
   2   9  11       26.09       42.93     19.95 o
   3   9  11      128.83       70.83     21.56 o
   4   9  11       49.82       68.76     23.02 o
   5   9  11        7.03       42.61     21.91 o
   6   9  11       31.26       15.18     28.66 o
   0  10  11       71.85       78.61     31.50 o
   1  10  11      130.59      131.69     22.49 o
   2  10  11       39.38       50.42     19.67 o
   3  10  11      120.01       67.27     23.10 o
   4  10  11       48.87       63.24     22.56 o
   5  10  11        9.29       -5.26     27.29 o
   0  11  11        9.42       47.33     34.36 o
   1  11  11       96.78       73.46     26.72 o
   2  11  11       20.77       17.66     25.20 o
   3  11  11      120.53       88.61     27.59 o
   4  11  11       33.43       26.92     23.97 o
   0  12  11        7.93      -17.47     31.91 o
   1  12  11      122.17       57.61     28.24 o
   0   0  12    10557.96    10642.78    274.71 o
   1   0  12       10.47       18.20      7.82 o
   2   0  12       10.82       37.25     22.37 o
   3   0  12       15.89       16.10     24.11 o
   4   0  12      390.77      412.69     15.91 o
   5   0  12       74.33       65.75     17.32 o
   6   0  12       58.73       53.78     26.92 o
   7   0  12      211.34      289.70     49.00 o
   8   0  12        7.10       34.08     41.94 o
   9   0  12        0.48       71.05     39.39 o
   0   1  12       83.13      237.84     90.25 o
   1   1  12       77.54       96.83     11.24 o
   2   1  12     1327.99     1274.82     34.28 o
   3   1  12       52.27       55.19      5.14 o
   4   1  12      670.68      671.86     13.39 o
   5   1  12       64.98       66.87     13.44 o
   6   1  12       89.56      112.70     27.08 o
   7   1  12      265.97      265.69     29.16 o
   8   1  12       33.42       41.57     30.51 o
   9   1  12       16.39       56.60     37.64 o
   0   2  12     1795.08     1833.42     52.05 o
   1   2  12     1410.27     1466.32     21.79 o
   2   2  12       38.14       52.47      8.27 o
   3   2  12      551.73      464.85     15.76 o
   4   2  12       72.45       71.35     11.73 o
   5   2  12      546.28      513.94     28.08 o
   6   2  12      156.84      198.38     30.20 o
   7   2  12      255.17      252.92     30.57 o
   8   2  12      121.22      137.45     32.78 o
   9   2  12       52.41       86.61     31.10 o
   0   3  12     3881.84     3977.14     40.90 o
   1   3  12      690.39      718.69     16.72 o
   2   3  12       93.11       76.29     11.73 o
   3   3  12       93.92      104.91     11.20 o
   4   3  12      807.33      729.35     34.39 o
   5   3  12      217.94      238.90     16.51 o
   6   3  12      328.50      357.45     30.79 o
   7   3  12       31.91       55.35     29.80 o
   8   3  12       57.01       48.53     28.87 o
   9   3  12       35.85       22.04     31.61 o
   0   4  12     1247.80     1266.49     26.34 o
   1   4  12       27.66       57.05     14.52 o
   2   4  12      529.06      508.27     15.50 o
   3   4  12      199.53      209.44     12.69 o
   4   4  12       20.31       33.05     14.38 o
   5   4  12      666.37      678.34     24.82 o
   6   4  12       22.98       17.88     29.02 o
   7   4  12      156.42      179.98     30.36 o
   8   4  12        6.54       19.77     29.18 o
   0   5  12      107.74      101.11     18.85 o
   1   5  12      136.95      135.04     14.92 o
   2   5  12      132.78      131.95     14.29 o
   3   5  12       35.00       41.31     16.57 o
   4   5  12      371.33      359.15     22.58 o
   5   5  12      237.35      247.12     25.94 o
   6   5  12      249.78      240.02     30.84 o
   7   5  12       28.40       35.96     29.10 o
   8   5  12        0.87       33.35     33.40 o
   0   6  12      309.44      283.08     22.18 o
   1   6  12      114.50      122.23     15.98 o
   2   6  12     3175.10     3093.65     43.21 o
   3   6  12      334.09      302.98     18.01 o
   4   6  12      147.86      182.47     22.47 o
   5   6  12      200.46      218.38     22.65 o
   6   6  12       19.70       32.38     28.66 o
   7   6  12      122.27       66.00     29.54 o
   8   6  12        4.96       18.12     28.57 o
   0   7  12     1019.77     1014.59     29.30 o
   1   7  12      422.55      404.11     19.46 o
   2   7  12      198.05      261.40     17.93 o
   3   7  12      136.66      143.98     21.16 o
   4   7  12      442.09      380.50     22.51 o
   5   7  12        1.33       -1.48     21.65 o
   6   7  12      144.44      141.98     30.89 o
   7   7  12        9.06      -10.04     28.21 o
   0   8  12        5.13       50.14     24.64 o
   1   8  12       84.96      109.11     21.91 o
   2   8  12      253.30      229.97     18.10 o
   3   8  12      359.80      368.74     38.31 o
   4   8  12      458.82      435.47     25.21 o
   5   8  12        6.09       27.73     28.79 o
   6   8  12      127.21      126.29     29.03 o
   7   8  12       60.01       40.10     28.77 o
   0   9  12        5.34       -1.31     24.86 o
   1   9  12      113.96      121.02     22.01 o
   2   9  12       41.38       60.03     19.21 o
   3   9  12       40.07       37.26     20.70 o
   4   9  12       73.31       76.12     22.25 o
   5   9  12       92.29       84.44     28.31 o
   6   9  12       74.19       31.47     28.44 o
   0  10  12       73.26       79.80     42.46 o
   1  10  12       22.84       36.79     23.56 o
   2  10  12      106.83      102.60     21.79 o
   3  10  12        3.45       12.08     24.28 o
   4  10  12       35.01       19.48     24.52 o
   5  10  12        4.86       29.79     32.63 o
   0  11  12       87.09       82.46     34.74 o
   1  11  12       45.98       51.15     25.91 o
   2  11  12        9.24       37.62     30.48 o
   3  11  12       27.83       61.40     25.07 o
   0  12  12       13.43      -31.53     31.53 o
   1  12  12       32.68        8.36     26.36 o
   1   0  13      419.39      427.55     39.30 o
   2   0  13       61.16       82.19     20.18 o
   3   0  13      349.82      317.44     24.83 o
   4   0  13      122.37       99.08     18.99 o
   5   0  13        5.81       27.05     15.40 o
   6   0  13      620.52      603.25     29.89 o
   7   0  13      610.94      433.83     49.78 o
   8   0  13        0.60        3.76     41.67 o
   9   0  13       32.71       75.40     42.14 o
   0   1  13     1206.60     1252.91     60.90 o
   1   1  13     1845.29     1793.62     44.35 o
   2   1  13       75.83       77.43     13.19 o
   3   1  13        4.33        6.07      7.61 o
   4   1  13        8.80       11.07      8.08 o
   5   1  13       97.77      104.65     12.45 o
   6   1  13       51.31       62.40     27.20 o
   7   1  13      112.05      127.21     28.11 o
   8   1  13        9.63       35.54     30.60 o
   9   1  13       61.10       77.53     38.32 o
   0   2  13     7623.81     7786.80    173.94 o
   1   2  13       23.18       32.92     10.75 o
   2   2  13      121.16      114.33      7.99 o
   3   2  13      324.30      316.97     17.98 o
   4   2  13      631.06      613.53     20.91 o
   5   2  13      127.66      161.66     22.68 o
   6   2  13       90.08       73.48     28.83 o
   7   2  13       66.50       79.89     28.85 o
   8   2  13      128.01      130.84     32.64 o
   9   2  13       57.23       18.30     31.70 o
   0   3  13     2309.38     2298.86     44.80 o
   1   3  13      373.40      371.02     14.88 o
   2   3  13       69.38       63.88     13.48 o
   3   3  13      270.01      244.88     11.75 o
   4   3  13       13.81       18.81     10.91 o
   5   3  13      695.81      648.93     36.94 o
   6   3  13       54.87       89.62     33.01 o
   7   3  13       40.82       45.89     30.13 o
   8   3  13       97.04       93.90     27.92 o
   9   3  13       10.12        2.68     30.45 o
   0   4  13      109.95      106.82     15.89 o
   1   4  13      340.67      321.25     14.93 o
   2   4  13      329.25      364.45     14.39 o
   3   4  13      893.98      850.22     18.88 o
   4   4  13       61.97       43.29     14.92 o
   5   4  13      150.41      181.17     28.98 o
   6   4  13      129.60      103.78     28.50 o
   7   4  13      223.46      169.11     29.51 o
   8   4  13       11.87       22.92     28.61 o
   0   5  13     1081.75     1142.74     23.70 o
   1   5  13      136.79      140.21     13.88 o
   2   5  13       22.25       20.80     13.58 o
   3   5  13       85.09      109.25     16.77 o
   4   5  13       46.03       54.05     19.77 o
   5   5  13      561.16      592.45     31.93 o
   6   5  13       41.34       49.79     28.87 o
   7   5  13       96.24      114.77     29.57 o
   8   5  13      123.58      121.66     29.72 o
   0   6  13        0.84        4.12     19.56 o
   1   6  13      277.03      249.62     16.29 o
   2   6  13      574.46      576.97     21.69 o
   3   6  13       63.57       62.26     16.77 o
   4   6  13      634.72      581.78     24.37 o
   5   6  13      663.17      634.11     32.95 o
   6   6  13      128.28      143.67     29.66 o
   7   6  13       95.39       75.61     29.09 o
   8   6  13       49.03       16.42     29.40 o
   0   7  13       21.21       84.05     23.97 o
   1   7  13      113.99      106.34     17.23 o
   2   7  13      853.65      780.53     20.45 o
   3   7  13       75.55       58.13     20.17 o
   4   7  13       46.09       47.06     19.89 o
   5   7  13      125.04       74.44     29.25 o
   6   7  13      179.03      199.55     30.19 o
   7   7  13        1.05       -6.79     27.67 o
   0   8  13      338.69      320.14     26.14 o
   1   8  13      101.88      134.01     18.78 o
   2   8  13      549.72      516.13     21.31 o
   3   8  13      950.18      883.39     37.32 o
   4   8  13        8.48       42.90     20.25 o
   5   8  13       64.02       18.67     27.84 o
   6   8  13        6.54       60.48     28.08 o
   7   8  13       68.01       46.24     28.51 o
   0   9  13        3.60        1.02     39.90 o
   1   9  13      172.93      181.86     24.79 o
   2   9  13       34.45       41.10     20.80 o
   3   9  13        9.42       17.25     20.07 o
   4   9  13      103.90       77.12     21.80 o
   5   9  13       42.93       66.63     27.32 o
   6   9  13       15.62       23.21     27.64 o
   0  10  13        8.84       18.24     38.63 o
   1  10  13       12.68       34.93     23.11 o
   2  10  13        5.35       51.23     23.61 o
   3  10  13       44.80       61.03     25.25 o
   4  10  13        5.69       29.15     32.16 o
   5  10  13       73.59       64.18     32.76 o
   0  11  13       16.29       40.66     34.18 o
   1  11  13       12.91       17.79     25.68 o
   2  11  13       26.63       24.13     29.94 o
   3  11  13      128.55      111.80     35.83 o
   0   0  14      277.08      280.20     29.55 o
   1   0  14      203.24      174.77     12.97 o
   2   0  14      282.92      269.65     20.46 o
   3   0  14       70.42       84.24     23.07 o
   4   0  14      629.40      604.35     30.54 o
   5   0  14       16.98       14.22     24.53 o
   6   0  14       75.52       89.39     26.20 o
   7   0  14       59.43       74.11     45.81 o
   8   0  14        0.05       -6.95     42.56 o
   9   0  14       21.01       35.57     66.63 o
   0   1  14        3.00       -1.36     28.04 o
   1   1  14      668.71      573.57     23.18 o
   2   1  14      373.62      350.85     15.46 o
   3   1  14      235.02      204.36     17.52 o
   4   1  14       14.69       15.63      5.80 o
   5   1  14      250.89      268.75     22.31 o
   6   1  14      159.52      138.24     27.40 o
   7   1  14      306.94      323.00     33.75 o
   8   1  14       14.24       70.80     40.19 o
   9   1  14        3.91       18.12     37.82 o
   0   2  14      318.72      327.65     84.69 o
   1   2  14      485.78      428.38     11.99 o
   2   2  14      258.77      237.77     18.00 o
   3   2  14      174.86      113.11     25.51 o
   4   2  14      420.01      417.63     20.54 o
   5   2  14      467.85      496.83     26.52 o
   6   2  14      346.73      320.50     30.97 o
   7   2  14       86.30       99.82     28.42 o
   8   2  14       37.03       16.91     31.36 o
   9   2  14       29.73       40.96     31.80 o
   0   3  14      735.09      733.82     43.60 o
   1   3  14      272.17      290.36     13.50 o
   2   3  14      740.62      703.70     15.85 o
   3   3  14      156.29      167.82     11.24 o
   4   3  14      520.28      494.06     17.10 o
   5   3  14      672.16      597.19     26.45 o
   6   3  14       54.61       35.92     32.38 o
   7   3  14      111.92      132.18     30.25 o
   8   3  14       24.35       15.71     27.79 o
   9   3  14       32.80       -0.25     29.98 o
   0   4  14     1715.82     1665.71     40.90 o
   1   4  14      130.20      115.32     14.13 o
   2   4  14      585.26      619.86     17.68 o
   3   4  14       18.94       42.31     14.70 o
   4   4  14      116.57       88.08     14.99 o
   5   4  14      217.67      201.55     29.37 o
   6   4  14       89.02      112.85     28.88 o
   7   4  14       35.15       38.54     33.75 o
   8   4  14        2.04       13.24     28.90 o
   0   5  14     1729.30     1708.37     39.59 o
   1   5  14      418.33      442.60     16.60 o
   2   5  14      248.58      241.48     16.85 o
   3   5  14      159.79      153.43     16.74 o
   4   5  14      120.23      115.64     19.85 o
   5   5  14      276.50      299.31     30.18 o
   6   5  14       70.90       59.92     28.39 o
   7   5  14       83.94       80.06     28.44 o
   8   5  14        5.68       32.87     33.34 o
   0   6  14       10.34       17.55     19.01 o
   1   6  14       18.39       40.11     15.27 o
   2   6  14        2.24       45.70     17.19 o
   3   6  14       99.06       93.70     16.91 o
   4   6  14      300.86      286.19     22.07 o
   5   6  14      180.18      204.15     29.65 o
   6   6  14        7.11        0.40     27.95 o
   7   6  14        6.57        6.74     28.46 o
   8   6  14       31.19       64.43     29.15 o
   0   7  14      980.44     1023.23     44.80 o
   1   7  14      120.55      136.69     15.52 o
   2   7  14      726.14      682.28     24.03 o
   3   7  14        2.61       12.74     19.37 o
   4   7  14       83.85       91.82     19.55 o
   5   7  14       10.62       17.64     28.01 o
   6   7  14       11.44       30.54     28.14 o
   7   7  14      107.60       67.00     28.45 o
   0   8  14        0.88       36.00     30.00 o
   1   8  14      182.52      219.97     25.30 o
   2   8  14      404.09      327.47     19.91 o
   3   8  14      359.07      366.28     22.19 o
   4   8  14       49.90       50.54     24.07 o
   5   8  14      105.36       91.58     28.41 o
   6   8  14       21.41       35.92     26.88 o
   0   9  14       22.27       73.01     41.65 o
   1   9  14        0.16       10.63     23.68 o
   2   9  14      130.12      150.19     24.24 o
   3   9  14      149.56      136.51     22.55 o
   4   9  14        7.48       18.15     32.91 o
   5   9  14       61.56       60.58     34.20 o
   6   9  14       50.78       41.06     32.02 o
   0  10  14       79.39       45.60     38.98 o
   1  10  14       40.45       35.35     26.28 o
   2  10  14       37.93       38.12     23.36 o
   3  10  14      119.65       91.75     24.57 o
   4  10  14       35.08       25.22     31.59 o
   0  11  14       21.48       33.09     32.66 o
   1  11  14       74.16       64.42     25.80 o
   2  11  14       12.90       12.66     35.19 o
   3  11  14       33.29       35.53     30.90 o
   1   0  15      488.88      440.26     24.76 o
   2   0  15      407.51      371.72     19.99 o
   3   0  15      646.39      530.58     25.69 o
   4   0  15       11.55        7.16     25.03 o
   5   0  15      329.33      335.20     30.42 o
   6   0  15      421.94      429.22     32.55 o
   7   0  15        1.77      -19.99     77.65 o
   8   0  15        1.28       -8.42     69.64 o
   9   0  15        6.91       18.94     66.85 o
   0   1  15     1807.97     1826.40     27.28 o
   1   1  15     2143.54     1912.82     45.76 o
   2   1  15     2014.81     1839.95     56.32 o
   3   1  15      169.22      177.53     18.28 o
   4   1  15       89.06       80.85     18.17 o
   5   1  15      514.00      505.74     23.96 o
   6   1  15      265.82      266.25     28.42 o
   7   1  15       50.39       75.68     30.85 o
   8   1  15       14.72       22.54     38.65 o
   9   1  15       78.59       68.56     38.85 o
   0   2  15      181.71      196.66     32.87 o
   1   2  15        0.54        3.44      8.73 o
   2   2  15      355.61      307.84     15.25 o
   3   2  15      163.74      157.30     17.92 o
   4   2  15      213.01      183.85     19.05 o
   5   2  15      387.11      350.90     24.43 o
   6   2  15      210.46      157.48     23.78 o
   7   2  15       43.82       31.50     27.51 o
   8   2  15       36.95       41.69     31.40 o
   9   2  15       35.60       29.33     29.46 o
   0   3  15       20.49       36.49     25.07 o
   1   3  15        6.25       13.01     10.99 o
   2   3  15      284.63      279.09     14.47 o
   3   3  15      276.88      274.71     15.32 o
   4   3  15      104.99       85.61     23.20 o
   5   3  15      327.77      310.12     25.04 o
   6   3  15      166.55      132.30     30.32 o
   7   3  15       47.81       54.32     28.79 o
   8   3  15       81.51       54.08     30.78 o
   0   4  15        7.21       27.90     20.38 o
   1   4  15     1260.94     1198.64     22.40 o
   2   4  15      181.42      191.15     15.51 o
   3   4  15       23.24       22.03     14.03 o
   4   4  15       11.26        4.38     19.83 o
   5   4  15      241.23      317.82     29.47 o
   6   4  15      681.21      660.71     31.97 o
   7   4  15       74.24       65.69     32.08 o
   8   4  15       29.19      -13.30     28.53 o
   0   5  15        0.16       24.13     15.71 o
   1   5  15      347.07      327.21     14.93 o
   2   5  15      458.30      445.59     18.52 o
   3   5  15      487.09      476.48     18.70 o
   4   5  15        8.76       33.39     26.30 o
   5   5  15       28.61       67.58     27.77 o
   6   5  15        8.40       -2.06     26.80 o
   7   5  15       57.20       51.42     27.93 o
   8   5  15       92.96       75.73     31.40 o
   0   6  15        0.62        4.05     18.90 o
   1   6  15      559.91      625.46     28.75 o
   2   6  15      302.87      282.84     18.11 o
   3   6  15      186.46      192.58     17.38 o
   4   6  15      185.92      186.28     28.22 o
   5   6  15       26.20       25.72     27.40 o
   6   6  15       38.24        8.29     33.40 o
   7   6  15       12.91       29.62     27.33 o
   0   7  15       91.51       90.11     32.80 o
   1   7  15      242.81      263.70     20.15 o
   2   7  15      131.85      178.76     18.39 o
   3   7  15      139.96       86.87     19.28 o
   4   7  15      186.45      139.68     24.55 o
   5   7  15       57.61       33.73     27.20 o
   6   7  15       38.94       37.13     27.54 o
   7   7  15       81.89       50.76     26.60 o
   0   8  15      464.93      468.35     33.37 o
   1   8  15      146.94      122.05     23.75 o
   2   8  15       29.70       56.87     20.57 o
   3   8  15       14.97       52.38     22.28 o
   4   8  15       39.89       33.26     28.29 o
   5   8  15       51.40       27.09     33.43 o
   6   8  15        0.24      -18.78     33.38 o
   0   9  15      115.26      111.86     66.10 o
   1   9  15      117.48      126.28     23.32 o
   2   9  15       51.08       76.74     23.43 o
   3   9  15       48.79       84.40     22.11 o
   4   9  15       21.45       26.62     32.79 o
   5   9  15       71.62       89.60     32.97 o
   0  10  15       25.75        6.05     39.25 o
   1  10  15       85.59       48.66     25.14 o
   2  10  15       42.15       79.14     23.21 o
   3  10  15       49.26       85.82     31.43 o
   4  10  15       62.63       30.24     31.89 o
   0  11  15      102.04       44.59     33.38 o
   1  11  15        3.27        2.62     24.29 o
   2  11  15       55.33       48.65     34.48 o
   3  11  15       24.76       10.19     30.73 o
   0   0  16       26.94       33.41     25.79 o
   1   0  16       60.42       64.03      9.07 o
   2   0  16      129.69      137.38     17.60 o
   3   0  16       69.32       60.09     19.93 o
   4   0  16      936.73      915.52     31.43 o
   5   0  16      237.08      230.22     29.46 o
   6   0  16        5.10       16.74     29.21 o
   7   0  16        1.58       43.87     78.11 o
   8   0  16      139.50      173.08     74.67 o
   9   0  16        1.61       -9.56     66.17 o
   0   1  16      413.86      433.72     22.46 o
   1   1  16     2004.52     1860.79     55.78 o
   2   1  16       99.21       88.41     17.44 o
   3   1  16       56.35       52.40     17.69 o
   4   1  16      980.06      948.23     22.69 o
   5   1  16      514.07      479.98     23.76 o
   6   1  16     1067.85      994.17     32.55 o
   7   1  16       74.47      102.65     29.94 o
   8   1  16       33.97       53.76     39.31 o
   9   1  16        8.89       16.18     39.22 o
   0   2  16     1605.56     1716.17     90.42 o
   1   2  16      129.56      105.77      9.43 o
   2   2  16       33.12       23.92      5.49 o
   3   2  16       20.96       28.57     17.75 o
   4   2  16      905.48      847.99     22.76 o
   5   2  16       13.17       20.75     22.31 o
   6   2  16       77.07       80.81     22.74 o
   7   2  16       12.12       15.57     26.57 o
   8   2  16        4.97       14.91     29.73 o
   0   3  16      361.00      349.79     30.03 o
   1   3  16      323.93      281.77     18.07 o
   2   3  16      350.38      360.64     16.22 o
   3   3  16      302.42      270.39     17.50 o
   4   3  16      305.27      310.43     25.72 o
   5   3  16      272.87      266.80     25.00 o
   6   3  16      206.70      168.88     30.17 o
   7   3  16       55.89       56.97     27.94 o
   8   3  16       34.11        2.40     31.53 o
   0   4  16      271.55      279.60     30.88 o
   1   4  16       31.65       31.86      6.54 o
   2   4  16       86.60       79.17     14.76 o
   3   4  16      429.31      449.89     19.66 o
   4   4  16      208.34      204.36     21.18 o
   5   4  16       66.23       74.31     27.08 o
   6   4  16       70.00       82.89     32.52 o
   7   4  16        7.20       13.80     29.70 o
   8   4  16       12.87      -11.41     28.54 o
   0   5  16      650.12      690.75     28.39 o
   1   5  16      110.09      121.20     14.66 o
   2   5  16      208.39      198.75     16.96 o
   3   5  16      257.64      270.16     22.24 o
   4   5  16       51.15       63.57     26.43 o
   5   5  16      168.33      205.77     28.43 o
   6   5  16        1.28       -9.93     26.85 o
   7   5  16       11.06        3.75     32.33 o
   8   5  16       12.08       14.53     30.28 o
   0   6  16       71.73       84.87     27.01 o
   1   6  16      305.20      282.02     20.69 o
   2   6  16       47.34       48.90     16.52 o
   3   6  16      477.20      430.68     22.55 o
   4   6  16      260.38      240.99     27.51 o
   5   6  16       15.74       31.12     26.21 o
   6   6  16       88.57       78.55     27.76 o
   7   6  16        4.36       10.07     26.55 o
   0   7  16      338.08      290.44     30.75 o
   1   7  16      436.72      410.91     19.40 o
   2   7  16      363.40      370.05     22.43 o
   3   7  16       84.80       87.38     21.52 o
   4   7  16       16.35        5.07     27.60 o
   5   7  16       26.12       14.52     26.25 o
   6   7  16        6.17      -23.71     32.86 o
   7   7  16        4.52       -9.54     31.20 o
   0   8  16        0.49       11.54     29.27 o
   1   8  16       64.84       57.25     22.51 o
   2   8  16      189.86      201.08     21.15 o
   3   8  16       56.17       40.74     27.88 o
   4   8  16       28.34       19.91     27.30 o
   5   8  16       58.80       45.91     33.94 o
   6   8  16       30.86       38.02     32.63 o
   0   9  16      136.04      124.47     39.45 o
   1   9  16       18.92       37.48     23.36 o
   2   9  16      214.97      223.27     24.22 o
   3   9  16       88.41       90.64     27.66 o
   4   9  16       21.15       52.18     32.87 o
   5   9  16       82.97       44.94     32.44 o
   0  10  16        3.12       19.60     38.36 o
   1  10  16       33.06       53.12     25.28 o
   2  10  16       97.74       83.34     23.03 o
   3  10  16       15.76       41.14     31.39 o
   4  10  16        9.97       34.53     30.30 o
   0  11  16        9.61      -25.36     32.16 o
   1  11  16       17.48       -8.71     24.05 o
   2  11  16       19.83       28.82     26.43 o
   1   0  17        9.13       13.28      8.70 o
   2   0  17      135.44      123.64     16.82 o
   3   0  17      223.95      193.57     20.73 o
   4   0  17       99.39       92.19     25.80 o
   5   0  17       56.44       60.82     27.40 o
   6   0  17        9.67        3.01     35.70 o
   7   0  17      189.93      157.24     79.19 o
   8   0  17       18.88       22.59     71.94 o
   0   1  17      167.97      166.50     19.48 o
   1   1  17      712.32      647.42     28.64 o
   2   1  17      232.17      207.03     17.62 o
   3   1  17        8.91        7.53     17.50 o
   4   1  17       98.63       78.95     20.32 o
   5   1  17      113.54      115.50     20.11 o
   6   1  17      104.49      115.63     26.67 o
   7   1  17       86.82      115.31     30.53 o
   8   1  17       83.62       81.41     39.53 o
   0   2  17       21.41       35.45     25.78 o
   1   2  17       54.67       41.70      7.69 o
   2   2  17      372.94      372.44     13.06 o
   3   2  17       47.26       57.35     18.14 o
   4   2  17      970.86      951.05     22.83 o
   5   2  17      345.84      329.46     24.65 o
   6   2  17      197.72      158.49     23.58 o
   7   2  17       29.23       37.90     26.40 o
   8   2  17       14.85       45.45     30.18 o
   0   3  17        7.01       16.92     26.64 o
   1   3  17      811.26      896.16     21.85 o
   2   3  17      980.35      951.49     18.53 o
   3   3  17      325.93      318.40     22.32 o
   4   3  17      914.86      906.55     29.25 o
   5   3  17       11.55        9.92     22.66 o
   6   3  17        9.01       48.27     28.47 o
   7   3  17        1.41        3.03     27.66 o
   8   3  17       34.93       63.24     31.82 o
   0   4  17        2.75       -4.55     25.56 o
   1   4  17      478.35      454.76     17.35 o
   2   4  17      151.26      134.66     14.80 o
   3   4  17      180.80      158.24     18.46 o
   4   4  17      462.71      491.18     22.98 o
   5   4  17       26.29       34.85     32.50 o
   6   4  17       45.18       48.83     31.81 o
   7   4  17       58.83      107.72     29.66 o
   8   4  17       13.38        5.76     28.24 o
   0   5  17       63.78       91.82     32.34 o
   1   5  17      485.65      497.31     20.42 o
   2   5  17      294.31      297.54     17.23 o
   3   5  17       72.00       88.48     20.69 o
   4   5  17      361.48      360.33     27.22 o
   5   5  17       97.09       78.61     26.39 o
   6   5  17       33.65       42.81     26.48 o
   7   5  17       93.00       58.89     32.68 o
   0   6  17       11.06       35.48     26.20 o
   1   6  17       86.93      104.84     19.77 o
   2   6  17       24.83       31.20     19.34 o
   3   6  17      347.93      359.69     25.62 o
   4   6  17       64.51       65.05     33.17 o
   5   6  17       29.74       65.85     26.83 o
   6   6  17       21.07        0.78     30.63 o
   7   6  17       73.38       87.03     32.36 o
   0   7  17        1.05       28.51     28.16 o
   1   7  17      130.59      141.75     20.88 o
   2   7  17      274.76      251.68     21.27 o
   3   7  17      589.49      537.89     31.85 o
   4   7  17       42.57       46.64     28.01 o
   5   7  17       34.85       38.47     27.16 o
   6   7  17       29.16       42.17     33.11 o
   7   7  17       26.85       32.74     31.43 o
   0   8  17      268.38      253.11     31.18 o
   1   8  17       98.89       99.74     20.57 o
   2   8  17      205.45      183.90     20.78 o
   3   8  17       20.70       -9.79     27.38 o
   4   8  17       10.71      -12.49     26.85 o
   5   8  17       34.39       27.57     32.69 o
   6   8  17       38.03       13.89     31.34 o
   0   9  17       81.88      108.33     58.61 o
   1   9  17       37.42       51.21     20.11 o
   2   9  17        4.15       40.61     22.63 o
   3   9  17       59.41       76.23     27.86 o
   4   9  17      142.11      130.64     32.32 o
   5   9  17       94.82       26.72     31.92 o
   0  10  17       64.84       57.11     38.21 o
   1  10  17       19.69        9.88     24.12 o
   2  10  17       34.62       10.35     22.22 o
   3  10  17       54.10       40.55     31.14 o
   4  10  17       71.06       34.94     31.40 o
   0  11  17        1.10       10.50     31.33 o
   1  11  17       14.84        8.85     24.06 o
   2  11  17       35.30       11.52     26.10 o
   0   0  18     4163.74     4443.45    149.60 o
   1   0  18     1009.23      838.55     37.00 o
   2   0  18      441.54      376.64     18.58 o
   3   0  18      181.62      162.77     20.97 o
   4   0  18        0.82       11.40     22.91 o
   5   0  18        3.52       12.95     26.96 o
   6   0  18       14.77       30.95     79.24 o
   7   0  18       17.73       39.37     72.52 o
   8   0  18      112.39       89.85     71.78 o
   0   1  18       24.49       15.91     18.08 o
   1   1  18       84.95       67.09      6.84 o
   2   1  18      191.97      176.69     18.22 o
   3   1  18      627.42      596.66     21.49 o
   4   1  18       17.50       38.10     20.25 o
   5   1  18      394.21      345.90     22.83 o
   6   1  18      268.34      263.94     26.09 o
   7   1  18      142.09      186.90     35.23 o
   8   1  18      169.95      141.87     52.62 o
   0   2  18      945.96      980.98     52.63 o
   1   2  18       85.30       66.31      8.19 o
   2   2  18      432.98      408.36     24.02 o
   3   2  18     1279.50     1249.92     26.04 o
   4   2  18       13.54       16.35     18.68 o
   5   2  18        3.30       29.72     22.51 o
   6   2  18       30.21       60.54     26.69 o
   7   2  18       46.62       52.07     26.55 o
   8   2  18        5.16       31.97     29.42 o
   0   3  18      357.18      344.17     33.70 o
   1   3  18       89.93      108.93     16.10 o
   2   3  18      168.22      144.90     14.71 o
   3   3  18       75.19       77.51     21.48 o
   4   3  18      452.31      488.18     26.90 o
   5   3  18      221.15      192.27     24.18 o
   6   3  18       32.96       63.92     28.04 o
   7   3  18       12.22       15.97     27.24 o
   8   3  18       63.11       60.75     28.68 o
   0   4  18      118.99       90.54     26.67 o
   1   4  18       14.56       34.64     18.32 o
   2   4  18       23.56       35.19     17.22 o
   3   4  18       87.36      115.48     21.99 o
   4   4  18      420.49      412.76     26.12 o
   5   4  18      164.23      142.19     32.17 o
   6   4  18      126.07      127.92     32.99 o
   7   4  18       14.46      -19.89     29.06 o
   8   4  18        9.74      -27.37     27.37 o
   0   5  18      117.52       88.35     27.99 o
   1   5  18      137.70      149.19     18.76 o
   2   5  18       49.02       37.25     18.69 o
   3   5  18      376.21      399.31     28.36 o
   4   5  18       49.09       82.74     32.87 o
   5   5  18       92.24       90.12     25.70 o
   6   5  18       77.24       81.94     32.99 o
   7   5  18       70.60        8.54     31.67 o
   0   6  18        4.69       11.14     25.75 o
   1   6  18       85.13       75.02     19.25 o
   2   6  18      111.08      115.48     19.84 o
   3   6  18       87.95       81.95     24.17 o
   4   6  18       39.09       37.57     32.88 o
   5   6  18      181.64      196.11     33.81 o
   6   6  18       61.31       96.54     32.68 o
   7   6  18       31.56       21.95     30.66 o
   0   7  18      313.11      323.98     37.59 o
   1   7  18      652.77      648.70     23.40 o
   2   7  18      208.25      168.92     20.26 o
   3   7  18      287.43      309.77     30.16 o
   4   7  18      106.24      102.47     27.16 o
   5   7  18        0.41       16.56     26.74 o
   6   7  18        3.46        0.76     32.64 o
   0   8  18       71.79       87.51     29.01 o
   1   8  18       49.91       27.69     19.49 o
   2   8  18       13.99       46.26     19.40 o
   3   8  18        2.32      -13.07     27.00 o
   4   8  18        0.96      -26.93     27.35 o
   5   8  18       11.18        8.50     32.62 o
   6   8  18       31.83       27.55     31.76 o
   0   9  18      112.31       97.20     37.63 o
   1   9  18       38.35       48.38     19.52 o
   2   9  18       29.16       34.47     22.48 o
   3   9  18       42.02       80.19     27.35 o
   4   9  18       87.14       78.30     32.38 o
   5   9  18       88.34       24.11     32.48 o
   0  10  18       45.33       44.08     32.01 o
   1  10  18       52.18       61.62     24.42 o
   2  10  18       50.24       13.67     21.27 o
   3  10  18       44.47      -14.54     30.41 o
   0  11  18       42.03       15.62     31.75 o
   1  11  18       94.72       84.32     25.25 o
   1   0  19       54.51       51.68      9.52 o
   2   0  19      155.40      159.36     16.81 o
   3   0  19      101.09       69.64     19.94 o
   4   0  19      164.42      145.16     24.29 o
   5   0  19       32.88       49.00     27.22 o
   6   0  19       36.71       15.03     77.70 o
   7   0  19       14.53       12.60     74.23 o
   8   0  19        8.43        0.52     70.03 o
   0   1  19        0.48       -1.26     17.33 o
   1   1  19      286.08      266.06     12.30 o
   2   1  19      323.61      275.19     18.18 o
   3   1  19       28.03       29.88     17.89 o
   4   1  19      525.36      490.23     22.94 o
   5   1  19       76.92      115.51     24.60 o
   6   1  19       81.50      111.93     24.05 o
   7   1  19       57.42      135.42     33.51 o
   8   1  19       20.09       42.91     50.40 o
   0   2  19       19.28        2.97     24.30 o
   1   2  19      649.39      656.40     19.46 o
   2   2  19        8.26       47.00     20.37 o
   3   2  19      164.49      157.81     19.98 o
   4   2  19      314.98      289.97     20.83 o
   5   2  19       64.91       53.17     22.87 o
   6   2  19       55.43       72.56     26.75 o
   7   2  19       12.61       25.26     30.18 o
   8   2  19       43.73       44.52     28.79 o
   0   3  19       24.64       17.33     25.71 o
   1   3  19      554.87      550.19     18.70 o
   2   3  19       39.78       42.84     13.78 o
   3   3  19      437.56      407.76     23.84 o
   4   3  19      126.66      110.98     24.38 o
   5   3  19       30.32       44.03     22.36 o
   6   3  19        8.09       15.13     27.23 o
   7   3  19       13.90        8.75     27.15 o
   8   3  19       14.33       34.70     28.52 o
   0   4  19       10.27      -10.49     26.47 o
   1   4  19      142.85      133.56     18.98 o
   2   4  19       36.82       45.55     16.80 o
   3   4  19      779.09      785.60     36.86 o
   4   4  19      316.41      301.60     26.18 o
   5   4  19       52.65       66.32     30.89 o
   6   4  19       33.22       40.30     31.23 o
   7   4  19        9.45       -4.06     27.41 o
   0   5  19        3.73      -17.45     26.77 o
   1   5  19       34.02       40.24     17.66 o
   2   5  19       54.88       54.31     18.89 o
   3   5  19      108.74      140.80     26.64 o
   4   5  19       27.54       71.13     32.16 o
   5   5  19        0.85      -13.20     30.97 o
   6   5  19        0.67       35.84     31.56 o
   7   5  19      154.29       90.56     32.11 o
   0   6  19       10.97       40.73     29.21 o
   1   6  19       67.82       59.36     19.47 o
   2   6  19      101.57      112.46     19.50 o
   3   6  19      154.49      150.12     24.60 o
   4   6  19       86.20      114.49     32.88 o
   5   6  19       41.54       50.72     32.78 o
   6   6  19       16.81       35.64     31.99 o
   7   6  19       47.58       30.49     31.11 o
   0   7  19       56.04       75.15     27.82 o
   1   7  19      107.45      124.01     20.26 o
   2   7  19       79.77       70.02     19.47 o
   3   7  19       33.32       30.93     27.51 o
   4   7  19      133.39      137.72     28.39 o
   5   7  19      162.04      157.08     28.04 o
   6   7  19       18.75       10.78     31.85 o
   0   8  19       15.14       42.42     36.96 o
   1   8  19        2.24        4.62     19.18 o
   2   8  19       98.62      101.58     19.52 o
   3   8  19       54.21       77.70     27.35 o
   4   8  19        1.20      -21.47     26.46 o
   5   8  19       11.32       12.23     31.09 o
   0   9  19       18.63       31.02     36.52 o
   1   9  19        5.73       31.01     20.87 o
   2   9  19      141.18      183.69     22.81 o
   3   9  19       43.63       26.40     26.17 o
   4   9  19       31.68       17.15     32.67 o
   0  10  19        0.97        9.13     31.17 o
   1  10  19       49.05       44.32     23.70 o
   2  10  19       16.97       24.27     22.48 o
   3  10  19        8.42       16.91     28.90 o
   0   0  20      543.78      549.98     47.93 o
   1   0  20      308.56      257.41     24.78 o
   2   0  20       30.95       22.52     15.56 o
   3   0  20        9.80       22.79     19.28 o
   4   0  20      673.57      761.38     33.34 o
   5   0  20       38.18       72.58     33.67 o
   6   0  20        2.17       57.86     76.76 o
   7   0  20       11.46       -0.79     71.31 o
   8   0  20      127.47       65.84     70.87 o
   0   1  20        0.84       -3.41     17.10 o
   1   1  20       11.11       14.35      7.91 o
   2   1  20      220.55      271.27     18.38 o
   3   1  20      391.48      359.15     19.80 o
   4   1  20       17.89        6.88     20.27 o
   5   1  20      383.69      362.06     26.50 o
   6   1  20       63.28       76.42     23.43 o
   7   1  20       22.34       94.53     52.49 o
   8   1  20       88.45       80.48     54.70 o
   0   2  20       15.67        3.45     18.51 o
   1   2  20      360.00      318.12     11.71 o
   2   2  20     1069.38     1140.39     24.08 o
   3   2  20       83.94      117.05     20.14 o
   4   2  20      260.79      306.99     22.16 o
   5   2  20      109.18      125.30     24.91 o
   6   2  20       15.59       24.80     25.77 o
   7   2  20       44.41       49.95     27.74 o
   8   2  20       36.16       13.83     49.90 o
   0   3  20        0.48      -11.27     25.23 o
   1   3  20      172.57      204.72     16.27 o
   2   3  20       78.95       64.69     23.26 o
   3   3  20      125.94      131.34     24.52 o
   4   3  20        8.83       38.78     24.23 o
   5   3  20      212.27      206.92     23.61 o
   6   3  20       22.28       20.23     26.93 o
   7   3  20       22.98        8.43     26.33 o
   8   3  20       21.02        5.05     37.94 o
   0   4  20       44.20       64.53     26.53 o
   1   4  20      136.36      137.72     17.77 o
   2   4  20      149.89      134.56     24.41 o
   3   4  20        6.22       72.25     22.08 o
   4   4  20      222.40      254.03     25.46 o
   5   4  20      239.39      246.56     32.29 o
   6   4  20      242.36      281.35     29.79 o
   7   4  20       23.73       12.72     28.16 o
   0   5  20       67.90       67.74     27.00 o
   1   5  20       12.00       40.61     18.87 o
   2   5  20      433.01      492.86     27.08 o
   3   5  20       15.86       12.47     25.60 o
   4   5  20      307.92      331.69     33.41 o
   5   5  20       73.27       35.15     31.02 o
   6   5  20      123.59      105.08     31.81 o
   7   5  20        4.82       -4.82     27.23 o
   0   6  20        0.02       21.19     29.30 o
   1   6  20       65.68       85.74     19.15 o
   2   6  20       89.25      100.01     18.76 o
   3   6  20      341.33      348.11     25.67 o
   4   6  20      176.17      179.24     32.06 o
   5   6  20      241.25      247.90     33.35 o
   6   6  20       94.60      121.42     32.31 o
   0   7  20       84.92       96.48     30.48 o
   1   7  20      127.74      127.07     19.94 o
   2   7  20        7.00       13.70     18.34 o
   3   7  20       21.41       38.00     27.58 o
   4   7  20        0.19       12.78     27.13 o
   5   7  20       13.56       21.40     26.64 o
   6   7  20       12.46        6.96     30.96 o
   0   8  20      140.27      151.13     37.41 o
   1   8  20       20.56       30.68     18.92 o
   2   8  20       31.07       46.17     22.01 o
   3   8  20      122.59      106.91     27.87 o
   4   8  20        5.35      -26.21     26.21 o
   5   8  20       23.23       40.99     46.57 o
   0   9  20      112.21      152.56     38.20 o
   1   9  20       71.83       65.30     21.83 o
   2   9  20       27.85       28.66     25.71 o
   3   9  20       30.95       25.81     25.43 o
   4   9  20       48.73       47.71     30.63 o
   0  10  20       20.00       -4.94     30.24 o
   1  10  20       42.08       36.80     23.48 o
   2  10  20        8.76       22.08     28.90 o
   1   0  21      237.86      215.25     27.01 o
   2   0  21      298.81      323.18     40.75 o
   3   0  21     1999.19     2125.27     69.33 o
   4   0  21       88.36       82.76     34.57 o
   5   0  21      102.17       91.77     33.39 o
   6   0  21       73.37      107.59     48.35 o
   7   0  21       61.99        1.44     70.33 o
   8   0  21       40.86       64.19     66.71 o
   0   1  21       14.84        7.14     17.23 o
   1   1  21        3.32       14.82     16.23 o
   2   1  21      484.53      554.54     20.03 o
   3   1  21      350.02      370.21     20.20 o
   4   1  21      260.53      259.44     20.84 o
   5   1  21      165.63      148.09     31.89 o
   6   1  21        1.58       39.47     34.43 o
   7   1  21       71.91       66.27     50.16 o
   8   1  21       11.35       41.32     48.38 o
   0   2  21       38.75       51.75     19.07 o
   1   2  21       43.45       61.51     12.38 o
   2   2  21     1085.67     1152.25     24.41 o
   3   2  21      619.23      712.38     26.35 o
   4   2  21      945.42      964.84     34.86 o
   5   2  21      289.13      253.76     25.59 o
   6   2  21       13.84       23.32     27.17 o
   7   2  21       44.69       27.49     49.45 o
   8   2  21      111.37      150.07     50.29 o
   0   3  21        2.87        0.07     25.01 o
   1   3  21       78.46       78.28     15.82 o
   2   3  21       85.45       73.41     21.88 o
   3   3  21      197.45      221.19     25.13 o
   4   3  21      672.88      695.74     26.82 o
   5   3  21       84.78       85.10     22.34 o
   6   3  21       34.25       46.74     26.61 o
   7   3  21        6.68        8.00     33.03 o
   0   4  21       62.80       48.85     25.42 o
   1   4  21       48.92       50.31     17.07 o
   2   4  21      196.25      220.29     28.15 o
   3   4  21      744.30      701.37     28.35 o
   4   4  21       33.23        1.85     23.85 o
   5   4  21        2.64       -8.31     29.37 o
   6   4  21       44.30       43.52     27.90 o
   7   4  21       24.17       11.28     27.20 o
   0   5  21       52.89       19.81     27.36 o
   1   5  21      208.98      203.76     19.68 o
   2   5  21      181.61      158.83     25.47 o
   3   5  21       32.07       59.29     25.35 o
   4   5  21       79.78      105.26     30.54 o
   5   5  21      112.51       98.08     31.19 o
   6   5  21        0.56       37.14     30.67 o
   7   5  21       21.73       29.24     27.81 o
   0   6  21      235.28      239.04     30.92 o
   1   6  21      209.04      173.94     20.89 o
   2   6  21        1.18       11.77     22.58 o
   3   6  21        1.64       34.92     23.36 o
   4   6  21      120.17      104.47     30.53 o
   5   6  21       13.11       23.11     31.45 o
   6   6  21       24.79       35.21     42.88 o
   0   7  21       13.23       13.32     29.68 o
   1   7  21       41.34       55.52     18.44 o
   2   7  21       69.60       70.27     22.64 o
   3   7  21      251.34      281.09     28.57 o
   4   7  21       48.79       50.44     27.15 o
   5   7  21        1.74      -25.84     25.84 o
   6   7  21       25.75       16.86     29.55 o
   0   8  21       12.54       41.44     29.39 o
   1   8  21        4.23       14.87     18.41 o
   2   8  21       32.18       56.47     22.03 o
   3   8  21       46.09       34.07     26.49 o
   4   8  21        7.32      -25.12     27.19 o
   5   8  21        0.09        7.51     29.32 o
   0   9  21       74.11      105.71     30.62 o
   1   9  21       37.83       40.70     20.17 o
   2   9  21       83.58       43.65     25.53 o
   3   9  21       49.51       43.03     25.56 o
   4   9  21        5.75      -13.83     28.99 o
   0  10  21        2.66       21.15     25.23 o
   1  10  21       98.84       61.29     30.47 o
   2  10  21       34.19       47.80     28.77 o
   0   0  22      269.57      271.84     26.40 o
   1   0  22      789.98      847.80     38.47 o
   2   0  22      461.54      536.29     34.62 o
   3   0  22     2960.31     3269.54     54.16 o
   4   0  22      144.27      144.26     35.93 o
   5   0  22       41.35       55.30     33.78 o
   6   0  22       13.05       41.81     41.71 o
   7   0  22        5.92       24.84     40.10 o
   8   0  22       11.77        7.38     65.66 o
   0   1  22       37.69       23.09     17.03 o
   1   1  22       30.33       22.33     16.36 o
   2   1  22      140.36      133.30     18.37 o
   3   1  22       25.82       18.19     24.14 o
   4   1  22      360.40      396.64     26.20 o
   5   1  22      123.78      164.93     27.95 o
   6   1  22        8.35       29.45     33.39 o
   7   1  22       41.62       55.41     50.41 o
   0   2  22      191.95      170.26     20.65 o
   1   2  22      171.34      147.88     18.12 o
   2   2  22      244.71      237.93     20.21 o
   3   2  22      694.89      717.40     22.61 o
   4   2  22      281.00      305.39     25.66 o
   5   2  22       21.95       32.96     29.43 o
   6   2  22        1.97        6.54     37.75 o
   7   2  22       19.81       46.80     50.60 o
   0   3  22       97.43      108.40     28.26 o
   1   3  22      141.91      129.19     22.40 o
   2   3  22       52.27       45.27     22.01 o
   3   3  22      974.30      976.70     34.69 o
   4   3  22       71.56       56.50     24.27 o
   5   3  22      109.48      114.57     24.04 o
   6   3  22       17.49       16.59     32.54 o
   7   3  22       13.28       12.17     39.04 o
   0   4  22       82.51       48.08     24.99 o
   1   4  22      284.97      261.78     24.58 o
   2   4  22       51.33       83.19     28.01 o
   3   4  22      141.33      174.51     33.75 o
   4   4  22      219.36      230.36     25.21 o
   5   4  22        3.04      -14.45     28.91 o
   6   4  22       17.59       32.51     26.66 o
   7   4  22       56.19       90.76     33.91 o
   0   5  22       68.08       45.87     27.14 o
   1   5  22      460.66      479.44     25.28 o
   2   5  22       13.59       23.64     26.89 o
   3   5  22        0.12       23.03     24.76 o
   4   5  22       26.41       83.03     29.96 o
   5   5  22       19.95       60.46     29.60 o
   6   5  22       89.68       87.91     29.68 o
   0   6  22       44.40       37.79     27.05 o
   1   6  22       38.53       41.01     22.50 o
   2   6  22       11.86        9.66     22.29 o
   3   6  22      125.96      106.14     23.47 o
   4   6  22      171.05      173.57     30.51 o
   5   6  22       60.41       80.98     30.57 o
   6   6  22       38.29       76.95     30.12 o
   0   7  22       77.70       93.93     30.25 o
   1   7  22       31.86       36.03     24.35 o
   2   7  22       34.33       33.78     22.22 o
   3   7  22        2.84       43.35     26.74 o
   4   7  22        1.30       -0.99     26.48 o
   5   7  22       21.80      -26.36     26.36 o
   0   8  22       53.35       74.61     30.11 o
   1   8  22       40.10       41.31     21.62 o
   2   8  22      182.61      174.30     22.28 o
   3   8  22        9.49       -2.45     25.89 o
   4   8  22       25.50       13.85     25.96 o
   0   9  22      234.26      179.93     27.15 o
   1   9  22       38.92       40.15     24.12 o
   2   9  22        4.77       10.17     24.67 o
   3   9  22       57.77       50.93     26.05 o
   0  10  22       20.78       32.86     25.28 o
   1  10  22       16.48      -16.68     26.96 o
   1   0  23        8.21       22.51     29.72 o
   2   0  23       38.57       43.62     35.28 o
   3   0  23      748.73      927.45     41.29 o
   4   0  23      616.24      658.99     39.79 o
   5   0  23        6.81       -6.76     32.28 o
   6   0  23       99.47      132.41     43.12 o
   7   0  23       43.13       48.26     38.83 o
   0   1  23        3.53       22.96     20.92 o
   1   1  23      137.66      167.10     23.33 o
   2   1  23      162.46      190.25     24.29 o
   3   1  23      411.72      489.71     26.48 o
   4   1  23       77.81      108.25     24.34 o
   5   1  23      161.17      200.12     27.97 o
   6   1  23       25.58       77.18     34.63 o
   7   1  23        8.55       99.12     49.75 o
   0   2  23        5.18       26.85     23.14 o
   1   2  23       47.08       29.75     16.85 o
   2   2  23      163.68      181.69     20.26 o
   3   2  23      564.08      614.25     26.50 o
   4   2  23       79.23       81.27     28.25 o
   5   2  23       65.89       88.05     29.51 o
   6   2  23       30.93       -1.42     37.22 o
   7   2  23       30.58       29.19     47.63 o
   0   3  23       40.97       28.28     25.40 o
   1   3  23      425.33      448.20     24.59 o
   2   3  23       12.60       23.60     21.94 o
   3   3  23        8.99       28.44     21.06 o
   4   3  23        7.94       44.87     23.18 o
   5   3  23       28.31       46.83     38.21 o
   6   3  23       27.84       -7.87     38.41 o
   7   3  23       47.90       99.58     48.80 o
   0   4  23      167.20      149.34     26.74 o
   1   4  23       20.03       39.11     22.72 o
   2   4  23      245.48      247.50     26.61 o
   3   4  23       42.13       70.31     26.96 o
   4   4  23      289.19      285.30     27.36 o
   5   4  23       30.20       61.28     27.16 o
   6   4  23        4.49       10.63     32.97 o
   7   4  23        0.36      -19.30     33.38 o
   0   5  23        0.26       20.18     26.34 o
   1   5  23      330.00      365.65     24.29 o
   2   5  23        7.92        9.16     26.58 o
   3   5  23       18.70       31.97     24.86 o
   4   5  23      112.93      146.25     29.59 o
   5   5  23       73.71       75.80     29.46 o
   6   5  23       10.49       43.66     26.55 o
   0   6  23      163.79      183.94     28.75 o
   1   6  23       17.78       18.28     22.53 o
   2   6  23       50.78       54.57     24.71 o
   3   6  23       62.93       48.57     23.26 o
   4   6  23        6.39       53.88     29.99 o
   5   6  23        8.73       54.96     28.74 o
   6   6  23        8.22       19.93     28.27 o
   0   7  23        0.58       19.30     27.69 o
   1   7  23       31.99       24.44     21.32 o
   2   7  23        1.81        9.11     22.16 o
   3   7  23       11.93       79.39     35.33 o
   4   7  23       57.97       62.85     26.39 o
   5   7  23       32.23       46.48     25.48 o
   0   8  23       63.48       42.85     28.73 o
   1   8  23      148.26      123.55     24.53 o
   2   8  23        6.31       37.88     21.29 o
   3   8  23       37.83       44.18     25.09 o
   4   8  23       22.42      -28.76     55.51 o
   0   9  23        8.13       19.06     23.60 o
   1   9  23        2.96      -15.74     22.90 o
   2   9  23      101.62       66.82     26.39 o
   3   9  23       25.14       70.98     31.79 o
   0   0  24      450.73      438.80     74.75 o
   1   0  24      255.75      287.38     31.94 o
   2   0  24      943.11     1051.46     39.41 o
   3   0  24       45.00       75.79     34.66 o
   4   0  24      200.39      265.16     35.72 o
   5   0  24       34.83       46.97     41.27 o
   6   0  24        8.21      -23.40     56.38 o
   7   0  24        4.14      -46.22     66.55 o
   0   1  24      722.05      704.30     59.28 o
   1   1  24      342.49      448.62     24.65 o
   2   1  24      402.52      397.27     25.97 o
   3   1  24       33.77       74.00     24.17 o
   4   1  24       27.98       61.53     24.27 o
   5   1  24       44.99       71.30     27.34 o
   6   1  24        1.19        5.54     28.52 o
   7   1  24        1.82       34.38     35.82 o
   0   2  24      109.52       55.70     69.24 o
   1   2  24       24.16       45.48     20.94 o
   2   2  24     1013.97     1072.82     29.40 o
   3   2  24       66.05      108.55     23.61 o
   4   2  24        5.75       25.48     26.86 o
   5   2  24        1.77       14.36     28.46 o
   6   2  24       36.46       50.06     36.22 o
   7   2  24       26.60       81.85     48.67 o
   0   3  24        0.55      -19.26     67.45 o
   1   3  24      157.11      171.08     22.32 o
   2   3  24        8.99       21.37     19.63 o
   3   3  24       68.53       62.92     25.28 o
   4   3  24      202.73      239.68     31.42 o
   5   3  24       15.78       45.91     37.99 o
   6   3  24       21.79       20.25     44.20 o
   7   3  24      105.40       67.80     46.35 o
   0   4  24       95.98      145.71     50.56 o
   1   4  24      289.52      293.24     24.33 o
   2   4  24      239.42      240.23     25.84 o
   3   4  24      145.11      158.21     26.88 o
   4   4  24       98.92      120.28     31.87 o
   5   4  24       22.77       18.47     51.09 o
   6   4  24       27.21      -18.58     32.90 o
   0   5  24       70.47       55.69     47.86 o
   1   5  24      150.75      161.77     23.15 o
   2   5  24        5.78       -0.46     24.13 o
   3   5  24       13.23       28.40     26.06 o
   4   5  24       29.86       44.70     27.63 o
   5   5  24        7.90      -16.69     39.65 o
   6   5  24       31.07       57.99     34.30 o
   0   6  24        1.11       -1.63     54.01 o
   1   6  24       76.87       88.06     22.80 o
   2   6  24       27.01       35.02     24.03 o
   3   6  24       97.37      107.34     22.96 o
   4   6  24       59.07       85.60     29.07 o
   5   6  24       50.47       73.46     28.76 o
   0   7  24        3.65       -5.19     46.43 o
   1   7  24        3.55        9.98     21.70 o
   2   7  24       13.28        9.06     23.85 o
   3   7  24       87.25      100.67     25.73 o
   4   7  24       48.20       55.49     25.64 o
   5   7  24       75.97       64.31     26.05 o
   0   8  24       36.74       40.99     34.52 o
   1   8  24       31.78       15.23     21.80 o
   2   8  24       46.64       55.73     21.33 o
   3   8  24       18.52       18.66     25.15 o
   4   8  24       65.64       74.84     26.44 o
   0   9  24      133.32      123.48     34.51 o
   1   9  24        9.00       14.70     21.02 o
   2   9  24       32.94       46.49     27.04 o
   1   0  25       31.95       62.22     29.65 o
   2   0  25        1.06       47.58     31.89 o
   3   0  25      955.72     1021.47     63.75 o
   4   0  25      122.29      147.66     34.12 o
   5   0  25       93.56       67.35     42.32 o
   6   0  25       40.67       38.76     40.92 o
   7   0  25       13.33       77.59     63.95 o
   0   1  25       21.65       14.86     49.25 o
   1   1  25       17.15        2.69     26.42 o
   2   1  25      179.64      186.57     24.15 o
   3   1  25      708.37      813.92     35.06 o
   4   1  25      126.59      155.89     24.71 o
   5   1  25        9.14       35.04     26.34 o
   6   1  25       31.66       34.12     28.92 o
   7   1  25        3.80       20.77     34.49 o
   0   2  25      123.49      127.49     70.37 o
   1   2  25      194.02      181.41     25.81 o
   2   2  25        2.82       33.95     23.72 o
   3   2  25       43.55       46.13     23.23 o
   4   2  25      521.95      620.70     31.35 o
   5   2  25       10.17       45.58     27.00 o
   6   2  25       20.77       18.77     36.76 o
   7   2  25       58.39       69.84     55.05 o
   0   3  25        0.26       -3.42     65.78 o
   1   3  25       39.92       48.02     25.41 o
   2   3  25      161.74      187.91     23.88 o
   3   3  25       60.14       86.44     24.74 o
   4   3  25        1.69       28.09     26.39 o
   5   3  25       26.70        4.40     38.01 o
   6   3  25       15.62      -15.26     36.41 o
   0   4  25       21.21       54.94     48.26 o
   1   4  25      289.22      288.39     25.55 o
   2   4  25      256.89      254.62     30.30 o
   3   4  25      150.84      162.02     30.89 o
   4   4  25       20.11       23.81     26.58 o
   5   4  25       30.20       55.20     37.81 o
   6   4  25        0.08      -37.74     37.74 o
   0   5  25      188.52      248.50     51.02 o
   1   5  25       47.09       67.73     21.70 o
   2   5  25       30.73        9.29     23.94 o
   3   5  25       21.88       55.15     26.38 o
   4   5  25       12.05       31.65     42.54 o
   5   5  25        4.38       38.05     35.20 o
   6   5  25       13.91       24.13     32.87 o
   0   6  25      236.04      243.63     84.40 o
   1   6  25       45.07       51.35     21.74 o
   2   6  25      205.30      233.47     26.17 o
   3   6  25       12.02       12.18     23.64 o
   4   6  25       43.27       48.23     27.89 o
   5   6  25       91.78      116.01     35.75 o
   0   7  25        0.00       21.07     33.40 o
   1   7  25       12.28       -0.39     21.60 o
   2   7  25       33.51       17.15     23.36 o
   3   7  25        1.48       31.88     24.42 o
   4   7  25        2.22       19.58     25.68 o
   0   8  25       73.78       80.13     33.64 o
   1   8  25       24.47        3.57     20.80 o
   2   8  25       49.19       57.67     23.36 o
   3   8  25        9.12       48.96     24.67 o
   0   9  25       42.83        5.81     32.06 o
   1   9  25        5.87        2.16     24.93 o
   0   0  26        0.00       -6.98     69.50 o
   1   0  26      386.51      451.93     55.89 o
   2   0  26       12.43       14.87     30.96 o
   3   0  26       41.39       56.38     33.01 o
   4   0  26      293.12      326.86     35.47 o
   5   0  26       63.72       55.66     51.48 o
   6   0  26        3.62      -10.83     38.25 o
   7   0  26       23.87        0.54     63.44 o
   0   1  26      289.87      276.66     53.15 o
   1   1  26      145.85      168.32     41.29 o
   2   1  26      318.78      346.40     25.43 o
   3   1  26       50.94       56.97     23.15 o
   4   1  26       20.14       14.37     26.74 o
   5   1  26      166.28      142.39     27.15 o
   6   1  26        1.65       16.30     27.60 o
   0   2  26        2.14      -14.02     70.65 o
   1   2  26       32.75       77.18     34.34 o
   2   2  26      294.73      299.99     25.15 o
   3   2  26      291.04      317.32     25.33 o
   4   2  26       79.80       83.83     27.03 o
   5   2  26      109.58      141.04     27.16 o
   6   2  26        6.04      -16.52     36.70 o
   0   3  26      113.23      130.90     69.21 o
   1   3  26      123.60      100.86     40.78 o
   2   3  26       85.53       84.02     23.17 o
   3   3  26      156.32      170.67     24.89 o
   4   3  26       10.02        0.06     25.91 o
   5   3  26       52.84       60.85     31.47 o
   6   3  26       47.00       28.17     36.84 o
   0   4  26       81.04      102.78     49.74 o
   1   4  26      165.64      138.82     39.85 o
   2   4  26      119.63      176.85     29.49 o
   3   4  26        4.16       26.94     25.67 o
   4   4  26       74.61       81.44     31.77 o
   5   4  26        1.74      -23.57     36.74 o
   6   4  26       86.22       26.95     38.92 o
   0   5  26        9.82        3.55     32.09 o
   1   5  26       11.27       40.13     26.26 o
   2   5  26       59.65       65.88     28.08 o
   3   5  26        3.30      -13.35     28.92 o
   4   5  26       70.95       94.68     64.64 o
   5   5  26       70.61       65.54     35.58 o
   0   6  26       42.25       50.39     32.68 o
   1   6  26       20.58       21.02     27.11 o
   2   6  26      126.14      141.89     22.83 o
   3   6  26       68.38       54.02     27.52 o
   4   6  26       24.12       49.48     41.21 o
   5   6  26       17.20       20.76     35.14 o
   0   7  26       47.84       81.59     33.97 o
   1   7  26       83.53       94.04     27.21 o
   2   7  26        5.98       10.93     21.70 o
   3   7  26       41.46       29.25     27.39 o
   4   7  26       32.53       52.26     30.70 o
   0   8  26       42.81       52.94     33.18 o
   1   8  26       10.22       21.22     26.51 o
   2   8  26       11.57        5.11     20.40 o
   3   8  26        8.50       -0.36     23.48 o
   1   0  27        0.25      -29.92     48.72 o
   2   0  27      106.74      102.24     31.18 o
   3   0  27       14.76       20.87     32.73 o
   4   0  27       92.03      126.32     33.40 o
   5   0  27       14.71       40.06     42.75 o
   6   0  27        3.24        5.74     38.91 o
   0   1  27       33.27       68.24     50.03 o
   1   1  27       48.47       84.79     39.91 o
   2   1  27      164.97      190.12     26.91 o
   3   1  27       24.65       10.81     22.35 o
   4   1  27       25.00       11.39     25.88 o
   5   1  27      265.74      279.07     28.46 o
   6   1  27        3.60        9.44     27.26 o
   0   2  27        0.50      -27.06     69.46 o
   1   2  27      125.75      156.18     35.34 o
   2   2  27       97.39       78.37     25.99 o
   3   2  27       66.84       82.07     22.94 o
   4   2  27       11.70       25.96     26.71 o
   5   2  27       20.40       36.79     25.21 o
   6   2  27       10.27      -20.16     34.48 o
   0   3  27       62.72       50.49     69.28 o
   1   3  27       48.70       56.28     39.56 o
   2   3  27      132.13      136.84     26.37 o
   3   3  27       20.97        9.22     25.33 o
   4   3  27       19.69       35.43     26.27 o
   5   3  27       93.93       66.93     31.18 o
   6   3  27        2.59       -3.35     31.92 o
   0   4  27       92.27      100.51     49.65 o
   1   4  27       43.57       59.96     40.67 o
   2   4  27       12.96       39.26     27.32 o
   3   4  27      101.98      131.98     26.42 o
   4   4  27        7.63       35.05     30.43 o
   5   4  27       12.04       35.49     36.26 o
   0   5  27       43.51       65.50     47.84 o
   1   5  27       19.22       19.97     32.81 o
   2   5  27       67.14       42.00     27.38 o
   3   5  27       47.42       62.64     29.53 o
   4   5  27        3.49       18.88     75.41 o
   5   5  27        3.29       28.70     35.38 o
   0   6  27       89.93      125.47     32.61 o
   1   6  27        4.48       16.66     34.08 o
   2   6  27       90.94       98.16     25.29 o
   3   6  27       65.61       30.39     25.31 o
   4   6  27       44.37       49.36     41.32 o
   0   7  27       51.03       53.91     33.39 o
   1   7  27       10.61       -3.35     26.17 o
   2   7  27       67.80       40.23     26.72 o
   3   7  27       14.32       37.73     33.76 o
   0   8  27       93.27       70.76     33.44 o
   1   8  27       33.81       32.70     25.10 o
   2   8  27        1.50      -18.48     28.89 o
   0   0  28      131.96       97.42     72.06 o
   1   0  28      197.38      180.72     52.27 o
   2   0  28        0.60       -4.16     42.58 o
   3   0  28        4.11      -14.65     31.98 o
   4   0  28       32.56       57.96     33.69 o
   5   0  28      125.77      144.08     41.02 o
   6   0  28       19.81       20.48     39.73 o
   0   1  28      421.10      368.66     54.41 o
   1   1  28      198.22      260.51     42.43 o
   2   1  28      148.32      161.23     38.39 o
   3   1  28        4.22        3.08     22.28 o
   4   1  28       70.71       87.32     26.59 o
   5   1  28       18.86       41.16     28.31 o
   6   1  28       40.54       55.84     34.18 o
   0   2  28       69.84       42.00     71.83 o
   1   2  28       24.67       14.02     32.76 o
   2   2  28       23.87       30.58     32.84 o
   3   2  28       31.64       47.93     25.28 o
   4   2  28       15.98       48.89     26.23 o
   5   2  28       19.61       49.65     25.25 o
   6   2  28       38.99       52.84     35.48 o
   0   3  28      193.89      180.81     50.47 o
   1   3  28       19.31       30.93     39.54 o
   2   3  28      103.56      132.11     33.26 o
   3   3  28        2.24      -13.48     24.63 o
   4   3  28       31.88       36.62     25.53 o
   5   3  28       51.55       39.71     31.63 o
   0   4  28       46.90       98.01     49.04 o
   1   4  28       18.47       21.01     38.75 o
   2   4  28      129.28       97.31     40.74 o
   3   4  28        0.86       23.88     28.16 o
   4   4  28        5.30       17.91     29.67 o
   5   4  28        9.25       32.96     30.66 o
   0   5  28      133.31      136.46     49.85 o
   1   5  28       40.94       45.76     33.04 o
   2   5  28       34.92       36.64     32.98 o
   3   5  28       19.22        3.21     26.93 o
   4   5  28       76.36       61.96     30.47 o
   5   5  28       87.18       70.13     36.21 o
   0   6  28        0.47      -22.73     45.48 o
   1   6  28        4.67       -5.67     33.54 o
   2   6  28       15.62       18.15     33.29 o
   3   6  28        6.93       -5.81     25.02 o
   4   6  28       34.78       66.10     33.96 o
   0   7  28        0.80      -27.75     54.09 o
   1   7  28        2.77        4.21     31.64 o
   2   7  28       13.71       11.46     32.73 o
   3   7  28      107.33       97.66     28.66 o
   0   8  28       17.82       28.93     45.12 o
   1   8  28        2.86       46.92     31.68 o
   1   0  29      212.58      198.35     52.28 o
   2   0  29       46.22       27.59     43.92 o
   3   0  29       23.89      -13.02     41.05 o
   4   0  29        3.30       15.47     32.30 o
   5   0  29        5.62       20.72     38.94 o
   6   0  29        0.03       16.98     38.02 o
   0   1  29        6.24      -29.01     49.56 o
   1   1  29       80.45       78.42     40.49 o
   2   1  29      118.39      112.88     37.76 o
   3   1  29        6.67        0.52     28.63 o
   4   1  29       18.12       -2.91     25.10 o
   5   1  29       93.82       89.34     28.55 o
   0   2  29      158.42       94.58     73.99 o
   1   2  29        7.11       16.64     38.23 o
   2   2  29       83.58       90.57     33.74 o
   3   2  29       57.27       56.99     36.37 o
   4   2  29       99.63      140.43     26.64 o
   5   2  29       16.63       -6.16     25.82 o
   0   3  29       68.35       19.40     48.70 o
   1   3  29       77.70       60.18     39.96 o
   2   3  29       22.98       39.82     39.32 o
   3   3  29      123.60       92.23     36.88 o
   4   3  29       21.49        9.74     25.05 o
   5   3  29       12.90       -2.95     29.76 o
   0   4  29       15.04       21.98     47.32 o
   1   4  29       54.45       38.57     33.99 o
   2   4  29       85.14       78.11     39.52 o
   3   4  29        4.03       11.68     38.48 o
   4   4  29      131.57      156.13     29.84 o
   5   4  29        2.87       38.67     30.80 o
   0   5  29       61.56       48.48     49.95 o
   1   5  29        0.81       28.25     32.54 o
   2   5  29       39.61       64.15     32.39 o
   3   5  29       47.68       56.38     37.77 o
   4   5  29       26.65        8.34     34.05 o
   0   6  29       86.17       76.11     47.00 o
   1   6  29        5.29       46.80     38.19 o
   2   6  29       53.17       79.23     32.92 o
   3   6  29        0.80       17.25     30.96 o
   0   7  29        0.33       44.87     45.61 o
   1   7  29       21.02       18.65     32.04 o
   2   7  29       12.85      -17.39     31.56 o
   0   0  30        9.48       23.55     67.60 o
   1   0  30       95.21      106.92     63.61 o
   2   0  30       21.48       46.63     46.53 o
   3   0  30        1.09       14.31     41.68 o
   4   0  30       91.64      109.79     45.13 o
   5   0  30       99.56      138.08     58.57 o
   0   1  30       19.50      -23.97     47.47 o
   1   1  30      167.03      174.78     40.87 o
   2   1  30       48.43       37.34     38.22 o
   3   1  30       34.35       38.66     29.90 o
   4   1  30       30.86       22.85     28.68 o
   5   1  30       86.59       72.49     27.82 o
   0   2  30        8.94       -4.66     68.76 o
   1   2  30       46.25       46.62     32.66 o
   2   2  30      110.38      101.21     33.00 o
   3   2  30       76.85      111.40     37.07 o
   4   2  30       12.61       14.73     28.16 o
   5   2  30       22.42        2.05     25.07 o
   0   3  30        0.81        8.11     48.06 o
   1   3  30      108.50       78.53     46.85 o
   2   3  30      126.37      102.26     40.13 o
   3   3  30       10.24       -7.91     36.73 o
   4   3  30        4.75      -14.33     27.49 o
   5   3  30       17.30       33.84     30.69 o
   0   4  30       16.35       50.09     47.58 o
   1   4  30      113.62       97.54     35.45 o
   2   4  30       79.40      111.65     39.55 o
   3   4  30       64.73      109.47     38.60 o
   4   4  30       16.25        8.40     33.56 o
   0   5  30       13.41       16.54     47.12 o
   1   5  30       38.94       47.44     33.51 o
   2   5  30       98.62      126.59     34.93 o
   3   5  30       20.44       21.41     37.21 o
   4   5  30       24.41       55.85     32.72 o
   0   6  30       39.14       -7.77     49.80 o
   1   6  30       63.12       45.65     33.58 o
   2   6  30       34.61       47.71     31.97 o
   3   6  30       51.08       16.97     31.44 o
   0   7  30        4.70      -24.66     47.22 o
   1   7  30        0.22       -7.84     31.16 o
   1   0  31       25.65       43.85     69.24 o
   2   0  31        8.57       61.79     44.64 o
   3   0  31       69.72       56.98     40.66 o
   4   0  31       43.47       10.14     53.95 o
   5   0  31        1.99       -3.10     38.11 o
   0   1  31       36.16      -25.69     55.58 o
   1   1  31       24.26       -4.64     39.46 o
   2   1  31       38.94       26.32     38.25 o
   3   1  31       42.40       46.07     29.48 o
   4   1  31       20.83        7.22     34.29 o
   5   1  31       47.33       23.05     26.33 o
   0   2  31        8.58       16.69     69.47 o
   1   2  31        9.45      -13.20     32.96 o
   2   2  31       35.46       20.74     32.83 o
   3   2  31        9.57       17.22     34.79 o
   4   2  31       11.05       -0.48     33.98 o
   0   3  31       48.67       25.92     51.97 o
   1   3  31       82.34       80.45     40.05 o
   2   3  31        3.58      -39.07     39.07 o
   3   3  31       35.93       45.69     34.90 o
   4   3  31        2.58      -37.71     37.71 o
   0   4  31        1.16       31.72     48.54 o
   1   4  31       48.69       45.00     33.53 o
   2   4  31       44.02       85.94     38.47 o
   3   4  31       58.14       67.30     38.63 o
   4   4  31        3.06      -32.07     48.77 o
   0   5  31        1.84       10.11     47.80 o
   1   5  31       49.72       45.26     34.15 o
   2   5  31      129.90       92.07     34.94 o
   3   5  31       22.44       36.72     36.86 o
   0   6  31       54.02       23.09     45.98 o
   1   6  31       20.09       29.43     33.05 o
   2   6  31        8.65       48.32     32.23 o
   0   0  32       52.38       86.71     72.54 o
   1   0  32       13.61       29.27     69.08 o
   2   0  32        6.43        9.37     43.49 o
   3   0  32        9.53      -50.39     50.39 o
   4   0  32       11.84        0.18     54.82 o
   0   1  32       39.50      128.37     66.45 o
   1   1  32        7.12       25.38     39.40 o
   2   1  32        9.42       28.41     29.84 o
   3   1  32       11.09      -20.31     35.75 o
   4   1  32       15.26       12.70     34.28 o
   0   2  32        2.86      -16.88     69.50 o
   1   2  32       28.42       20.43     38.59 o
   2   2  32       12.90      -24.85     31.99 o
   3   2  32        7.18        6.81     34.89 o
   4   2  32      124.59      120.18     37.48 o
   0   3  32        6.63       20.15     47.47 o
   1   3  32        9.68       32.60     39.36 o
   2   3  32       10.92       -1.90     38.09 o
   3   3  32       82.25      103.48     36.84 o
   4   3  32        3.67       30.07     35.46 o
   0   4  32        0.26       68.00     50.10 o
   1   4  32        4.64      -27.14     33.47 o
   2   4  32       29.13       54.72     39.41 o
   3   4  32       13.49       33.20     48.21 o
   0   5  32        0.47      -11.23     57.67 o
   1   5  32       28.70       48.88     34.11 o
   2   5  32        1.21        7.49     33.12 o
   1   0  33       12.14       12.27     63.89 o
   2   0  33        7.16       14.43     43.37 o
   3   0  33        3.25      -42.29     42.29 o
   4   0  33       41.65       31.08     57.35 o
   0   1  33        0.01      -10.76     65.90 o
   1   1  33       35.50       23.95     32.55 o
   2   1  33        0.55       45.79     30.55 o
   3   1  33       11.91      -34.28     34.28 o
   4   1  33        7.73        4.66     39.95 o
   0   2  33       11.39       16.18     69.77 o
   1   2  33       12.29       28.09     38.66 o
   2   2  33        0.82      -34.97     34.97 o
   3   2  33       24.79       27.34     37.14 o
   0   3  33        9.27      -20.28     48.28 o
   1   3  33        5.10      -15.20     39.04 o
   2   3  33       18.27      -20.30     38.41 o
   3   3  33        3.38       16.28     35.28 o
   0   4  33       12.46       42.65     48.86 o
   1   4  33       41.24       19.87     34.03 o
   2   4  33       23.60       59.06     38.48 o
   0   5  33        0.34      -31.53     47.05 o
   1   5  33       12.45        6.63     32.40 o
   0   0  34        0.32       54.73     64.05 o
   1   0  34       23.65        6.14     64.05 o
   2   0  34        5.26       23.37     44.19 o
   3   0  34        2.45      -35.25     42.55 o
   0   1  34       11.19       34.23     67.84 o
   1   1  34        6.89        2.91     31.14 o
   2   1  34        4.07       23.08     31.55 o
   3   1  34       20.48       13.05     36.22 o
   0   2  34       11.83        0.00     69.55 o
   1   2  34       22.44        2.72     38.41 o
   2   2  34       51.94       46.17     38.12 o
   3   2  34       28.55       -0.66     36.52 o
   0   3  34        6.87       18.27     47.87 o
   1   3  34       23.01      -20.50     37.73 o
   2   3  34        3.20       -8.04     36.98 o
   0   4  34       23.30       69.57     48.18 o
   1   4  34       37.86       19.34     33.64 o
   1   0  35        0.11      -61.63     61.63 o
   2   0  35        4.06        7.33     45.79 o
   0   1  35        2.15        0.00     64.88 o
   1   1  35        7.60       -0.27     32.36 o
   2   1  35       24.07        8.72     32.34 o
   0   2  35       22.50      -12.80     66.17 o
   1   2  35        8.84       71.16     37.56 o
   2   2  35        7.28      -35.73     35.73 o
   0   3  35        6.44       26.54     46.39 o
   0   0  36       11.49        2.35     66.01 o
   0   1  36       11.41       10.64     66.10 o
 
